# Supplementary material for: A genetic model for central chondrosarcoma evolution correlates with patient outcome
Source: Genome Med. 2022 Aug 30;14:99. doi: 10.1186/s13073-022-01084-0 (PMC9426036; doi:10.1186/s13073-022-01084-0)
Supplement: Supplementary file 1 — Additional file 1: Supplementary Tables 1-6. [file 13073_2022_1084_MOESM1_ESM.xls]

## Sheet: SuppTable1_WGS
Summary of data used in the analysis of the 100KGP. Columns E-H are derived from Battenberg calls. I-J are counts based on the ISAAC mutation calls from Strelka2 (see Online Methods). L-W are driver calls (see Online Methods) and columns X-Y are classifications of haploidisation, genome doubling.
ID	diagnosis	grade	IDHgroup	ploidy	noSegs	PGA	pgLOH	SNVcount	indelCount	PCRamp	IDH1mut	IDH2mut	TERTmut	PTENmut	MDM2mut	MYCmut	CDK6mut	CDK4mut	CDKN2Amut	CDKN2Bmut	COL2A1mut	TP53mut	haploid	genomeDoubled
WGS_1	Chondrosarcoma central conventional	2	IDH1	3.02	66	0.984211	0.315246	3960	574	NO	SNV-INDEL	NA	NA	NA	NA	NA	NA	NA	NA	NA	SNV-INDEL	NA	no	yes
WGS_2	Chondrosarcoma central conventional	2	IDH1	2.77	38	0.844271	0.305945	6174.5	13567.5	NO	SNV-INDEL	NA	NA	NA	NA	NA	NA	amplification	NA	NA	SNV-INDEL	NA	no	yes
WGS_3	Chondrosarcoma central conventional	2	IDH1	3.19	62	0.887389	0.19079	7612	872	NO	SNV-INDEL	NA	NA	NA	NA	NA	NA	NA	NA	NA	SNV-INDEL	cnLOH&SNV-INDEL	no	yes
WGS_4	Chondrosarcoma central conventional	2	IDH1	3.1	72	0.985458	0.434301	7112	1672	NO	SNV-INDEL	NA	NA	NA	NA	NA	NA	NA	deletion	deletion	NA	NA	no	yes
WGS_5	Chondrosarcoma central conventional	3	IDH1	3.51	51	0.984456	0.165535	2215	243	NO	SNV-INDEL	NA	SNV-INDEL	NA	NA	NA	amplification	NA	NA	NA	NA	NA	no	yes
WGS_6	Chondrosarcoma central dedifferentiated	4	IDH1	3.43	81	0.940948	0.168959	7794	27184	YES	SNV-INDEL	NA	SNV-INDEL	NA	NA	NA	NA	NA	NA	NA	SNV-INDEL	cnLOH&SNV-INDEL	no	yes
WGS_7	Chondrosarcoma central dedifferentiated	4	IDH1	3.18	247	0.81356	0.239473	7044.33	840.333	NO	SNV-INDEL	NA	NA	deletion	NA	NA	NA	NA	NA	NA	SV	cnLOH&SNV-INDEL	no	yes
WGS_8	Chondrosarcoma central dedifferentiated	4	IDH1	2.32	191	0.704981	0.42354	7587	1459	NO	SNV-INDEL	NA	NA	NA	NA	NA	NA	NA	NA	deletion	NA	NA	no	yes
WGS_9	Chondrosarcoma central conventional	unknown	IDH1	3.17	42	0.804555	0.039012	6329	3520	YES	SNV-INDEL	NA	SNV-INDEL	NA	NA	NA	SNV-INDEL	NA	deletion	deletion	SNV-INDEL	NA	no	yes
WGS_10	ACT central	1	IDH1	2.04	50	0.238079	0.11761	2247	262	NO	SNV-INDEL	NA	NA	NA	NA	NA	NA	NA	deletion	NA	SNV-INDEL	NA	no	no
WGS_11	ACT central	1	IDH1	2	33	0.00473033	0.00472408	1067	166	NO	SNV-INDEL	NA	NA	NA	NA	NA	NA	NA	NA	NA	SNV-INDEL	NA	no	no
WGS_12	ACT central	1	IDH1	2.01	24	0.000965181	0.000965181	1136	150	NO	SNV-INDEL	NA	NA	NA	NA	NA	NA	NA	NA	NA	SV	NA	no	no
WGS_13	ACT central	1	IDH1	1.98	37	0.0339488	0.033876	2316	7113	YES	SNV-INDEL	NA	NA	NA	NA	NA	NA	NA	NA	NA	SV	NA	no	no
WGS_14	Chondrosarcoma central conventional	2	IDH1	2.13	51	0.23929	0.0805477	2965.33	12786.3	NO	SNV-INDEL	NA	NA	NA	NA	NA	amplification	NA	NA	NA	SNV-INDEL	NA	no	no
WGS_15	Chondrosarcoma central conventional	2	IDH1	1.76	55	0.220869	0.211061	3257	428	NO	SNV-INDEL	NA	NA	NA	NA	NA	NA	NA	deletion	NA	NA	NA	no	no
WGS_16	Chondrosarcoma central conventional	2	IDH1	2.02	80	0.0842684	0.0320058	3829	3068	YES	SNV-INDEL	NA	SV	NA	NA	NA	NA	amplification	deletion	deletion	complex	NA	no	no
WGS_17	Chondrosarcoma central conventional	2	IDH1	2.07	31	0.00163223	0.00162623	3765	20003	YES	SNV-INDEL	NA	NA	NA	NA	NA	NA	NA	NA	NA	complex	NA	no	no
WGS_18	Chondrosarcoma central conventional	2	IDH1	1.82	89	0.19182	0.187251	4810	2450.33	NO	SNV-INDEL	NA	NA	NA	NA	NA	NA	NA	deletion	NA	NA	monosomy	no	no
WGS_19	Chondrosarcoma periosteal conventional	2	IDH1	2.01	109	0.033622	0.0197726	4679.33	1777.67	NO	SNV-INDEL	NA	SV	NA	NA	NA	NA	amplification	NA	NA	NA	NA	no	no
WGS_20	Chondrosarcoma periosteal conventional	2	IDH1	1.93	99	0.10201	0.0874772	8037.5	662.5	NO	SNV-INDEL	NA	NA	NA	NA	NA	NA	NA	deletion	deletion	SV	NA	no	no
WGS_21	Chondrosarcoma central conventional	2	IDH1	1.87	121	0.163149	0.161493	4801.67	1277.33	NO	SNV-INDEL	NA	SV	NA	NA	NA	NA	NA	deletion	deletion	SNV-INDEL	cnLOH&SNV-INDEL	no	no
WGS_22	Chondrosarcoma central conventional	2	IDH1	1.84	52	0.188028	0.185424	3460	317	NO	SNV-INDEL	NA	NA	NA	NA	NA	NA	NA	deletion	NA	NA	cnLOH&SNV-INDEL	no	no
WGS_23	Chondrosarcoma central conventional	2	IDH1	1.85	47	0.143998	0.14386	3002	411	NO	SNV-INDEL	NA	NA	NA	NA	NA	NA	NA	deletion	deletion	SV	monosomy	no	no
WGS_24	Chondrosarcoma central conventional	2	IDH1	1.94	45	0.0682475	0.0682475	3589	3836	YES	SNV-INDEL	NA	NA	NA	NA	NA	NA	NA	deletion	NA	SNV-INDEL	NA	no	no
WGS_25	Chondrosarcoma central conventional	2	IDH1	2.1	35	0.172849	0.0390008	3708	11973.7	NO	SNV-INDEL	NA	NA	NA	NA	NA	NA	NA	NA	NA	NA	NA	no	no
WGS_26	Chondrosarcoma central conventional	2	IDH1	2.18	36	0.216515	0.0151286	1705.5	202.5	NO	SNV-INDEL	NA	SNV-INDEL	NA	NA	NA	NA	NA	deletion	NA	SV	NA	no	no
WGS_27	Chondrosarcoma periosteal conventional	2	IDH1	2.01	32	0.00370142	0.00370142	557	127	NO	SNV-INDEL	NA	NA	NA	NA	NA	NA	NA	NA	NA	NA	NA	no	no
WGS_28	Chondrosarcoma central conventional	2	IDH1	1.86	66	0.253091	0.201163	10189	1195	NO	SNV-INDEL	NA	NA	NA	NA	NA	NA	NA	deletion	NA	SNV-INDEL	NA	no	no
WGS_29	Chondrosarcoma central conventional	2	IDH1	2	30	0.00389127	0.00389127	1291	2885	YES	SNV-INDEL	NA	NA	NA	NA	NA	NA	NA	NA	NA	NA	NA	no	no
WGS_30	Chondrosarcoma central conventional	2	IDH1	2.08	42	0.263496	0.072499	4439.67	395	NO	SNV-INDEL	NA	NA	NA	NA	NA	amplification	NA	deletion	NA	NA	NA	no	no
WGS_31	Chondrosarcoma central conventional	3	IDH1	1.97	46	0.16359	0.122344	3518	416	NO	SNV-INDEL	NA	NA	NA	NA	NA	NA	NA	NA	NA	SV	NA	no	no
WGS_32	Chondrosarcoma central dedifferentiated	4	IDH1	1.87	52	0.130275	0.130172	2987.75	280.5	NO	SNV-INDEL	NA	SNV-INDEL	NA	NA	amplification	NA	NA	deletion	deletion	SNV-INDEL	NA	no	no
WGS_33	Chondrosarcoma central dedifferentiated	4	IDH1	1.76	121	0.284589	0.245277	7031	809.5	NO	SNV-INDEL	NA	SNV-INDEL	NA	NA	amplification	NA	NA	SNV-INDEL	NA	SV	cnLOH&SNV-INDEL	no	no
WGS_34	Chondrosarcoma central dedifferentiated	4	IDH1	1.77	66	0.188387	0.182875	3983.5	433.5	NO	SNV-INDEL	NA	NA	NA	NA	amplification	NA	NA	deletion	NA	NA	cnLOH&SNV-INDEL	no	no
WGS_35	Chondrosarcoma central dedifferentiated	4	IDH1	1.88	76	0.173323	0.153527	5289	705	NO	SNV-INDEL	NA	NA	NA	NA	NA	NA	NA	deletion	NA	SNV-INDEL	NA	no	no
WGS_36	Chondrosarcoma central dedifferentiated	4	IDH1	1.69	40	0.329756	0.296767	2272	299	NO	SNV-INDEL	NA	NA	NA	NA	NA	amplification	NA	deletion	deletion	NA	NA	no	no
WGS_37	Chondrosarcoma central dedifferentiated	4	IDH1	2.08	39	0.0522905	0.0140718	3847	1069.5	NO	SNV-INDEL	NA	SNV-INDEL	NA	NA	NA	NA	NA	NA	NA	SNV-INDEL	NA	no	no
WGS_38	Chondrosarcoma central conventional	unknown	IDH1	2	29	0.00191173	0.00151786	4414	475	NO	SNV-INDEL	NA	NA	NA	NA	NA	NA	NA	NA	NA	SNV-INDEL	NA	no	no
WGS_39	Chondrosarcoma central dedifferentiated	4	IDH2	3.87	162	0.897674	0.171827	4492	440	NO	NA	SNV-INDEL	SNV-INDEL	NA	NA	NA	NA	NA	deletion	deletion	NA	cnLOH&SNV-INDEL	no	yes
WGS_40	Chondrosarcoma central conventional	2	IDH2	2.02	35	0.0483908	0.0483872	5744	4081	YES	NA	SNV-INDEL	SNV-INDEL	NA	NA	NA	NA	NA	NA	NA	SNV-INDEL	NA	no	no
WGS_41	Chondrosarcoma central conventional	2	IDH2	1.93	48	0.100917	0.0897779	3290	2534	YES	NA	SNV-INDEL	SNV-INDEL	NA	NA	NA	NA	NA	deletion	deletion	NA	NA	no	no
WGS_42	Chondrosarcoma central conventional	2	IDH2	2.22	26	0.257969	0.000969586	4566	410.5	NO	NA	SNV-INDEL	SNV-INDEL	NA	NA	NA	amplification	amplification	NA	NA	complex	NA	no	no
WGS_43	Chondrosarcoma central conventional	2	IDH2	2	28	0.000966031	0.000946903	1470	153	NO	NA	SNV-INDEL	NA	NA	NA	NA	NA	NA	NA	NA	NA	NA	no	no
WGS_44	Chondrosarcoma central conventional	2	IDH2	1.99	30	0.0492061	0.0484114	3477	337	NO	NA	SNV-INDEL	SNV-INDEL	NA	NA	NA	NA	NA	SNV-INDEL	NA	SNV-INDEL	NA	no	no
WGS_45	Chondrosarcoma central conventional	3	IDH2	1.95	64	0.0574595	0.0484127	3734	455	NO	NA	SNV-INDEL	NA	NA	NA	NA	NA	NA	deletion	deletion	NA	NA	no	no
WGS_46	Chondrosarcoma central conventional	3	IDH2	1.83	57	0.224065	0.188495	3733	360	NO	NA	SNV-INDEL	NA	NA	NA	NA	NA	NA	deletion	deletion	NA	NA	no	no
WGS_47	Chondrosarcoma central dedifferentiated	4	IDH2	1.61	80	0.411645	0.389111	5106	747	NO	NA	SNV-INDEL	NA	deletion	NA	NA	NA	NA	deletion	NA	NA	cnLOH&SNV-INDEL	no	no
WGS_48	Chondrosarcoma central dedifferentiated	4	IDH2	1.99	35	0.0155217	0.0154725	4764	1591	NO	NA	SNV-INDEL	SNV-INDEL	NA	NA	NA	NA	NA	deletion	deletion	SNV-INDEL	NA	no	no
WGS_49	Chondrosarcoma central conventional	unknown	IDH2	1.88	74	0.279604	0.219404	4180	516	NO	NA	SNV-INDEL	NA	NA	NA	NA	NA	amplification	deletion	deletion	NA	NA	no	no
WGS_50	ACT central	1	WT	2.23	44	0.984978	0.873019	7052	3075	YES	NA	NA	NA	NA	NA	NA	NA	NA	NA	NA	SNV-INDEL	NA	yes	yes
WGS_51	Chondrosarcoma periosteal conventional	2	WT	2.68	26	0.933334	0.61546	1164	150	NO	NA	NA	NA	NA	NA	NA	NA	NA	deletion	deletion	NA	monosomy	yes	yes
WGS_52	Chondrosarcoma central conventional	2	WT	2.79	30	0.985225	0.732615	1485	213	NO	NA	NA	NA	NA	NA	NA	NA	NA	NA	NA	SNV-INDEL	NA	yes	yes
WGS_53	Chondrosarcoma central conventional	2	WT	2.43	46	0.939094	0.632063	1834	284	NO	NA	NA	NA	NA	NA	NA	NA	NA	deletion	deletion	SNV-INDEL	NA	yes	yes
WGS_54	Chondrosarcoma central conventional	3	WT	3.14	45	0.984401	0.85745	3456	522	NO	NA	NA	NA	NA	NA	amplification	NA	NA	deletion	NA	SNV-INDEL	NA	yes	yes
WGS_55	Chondrosarcoma central dedifferentiated	4	WT	2.67	37	0.98439	0.69303	2547	277	NO	NA	NA	SNV-INDEL	NA	NA	NA	NA	NA	deletion	deletion	NA	NA	yes	yes
WGS_56	Chondrosarcoma central conventional	unknown	WT	2.5	62	0.941135	0.526894	2650	2904	YES	NA	NA	NA	NA	NA	NA	NA	NA	NA	NA	SNV-INDEL	NA	yes	yes
WGS_57	Chondrosarcoma central conventional	1	WT	2.51	123	0.672864	0.234636	4318	586	NO	NA	NA	NA	NA	NA	NA	NA	NA	deletion	NA	SNV-INDEL	NA	no	yes
WGS_58	Chondrosarcoma central conventional	2	WT	3.11	167	0.926342	0.281077	4287	453	NO	NA	NA	NA	NA	NA	NA	NA	NA	deletion	NA	SNV-INDEL	NA	no	yes
WGS_59	Chondrosarcoma periosteal conventional	2	WT	3.95	98	0.98303	0.130795	2066.5	333.5	NO	NA	NA	NA	NA	amplification	NA	NA	amplification	NA	NA	NA	NA	no	yes
WGS_60	Chondrosarcoma central conventional	3	WT	3.2	204	0.946326	0.375039	8562.5	1177	NO	NA	NA	NA	deletion	NA	amplification	NA	NA	NA	NA	NA	NA	no	yes
WGS_61	Chondrosarcoma central conventional	3	WT	3.5	48	0.937007	0.0720186	1795	245	NO	NA	NA	NA	NA	NA	NA	NA	amplification	NA	NA	SV	NA	no	yes
WGS_62	Chondrosarcoma central dedifferentiated	4	WT	3.52	253	0.882879	0.141693	5157.75	457	NO	NA	NA	NA	NA	SV	NA	NA	NA	deletion	deletion	NA	NA	no	yes
WGS_63	Chondrosarcoma central conventional	1	WT	1.73	122	0.383289	0.34047	5799	559	NO	NA	NA	NA	NA	NA	NA	NA	NA	deletion	deletion	SNV-INDEL	monosomy	no	no
WGS_64	Chondrosarcoma periosteal conventional	2	WT	1.62	81	0.525704	0.472702	3331.5	2633.5	YES	NA	NA	NA	NA	NA	NA	NA	NA	deletion	NA	NA	cnLOH&SNV-INDEL	no	no
WGS_65	Chondrosarcoma central conventional	2	WT	2.06	83	0.244243	0.128516	2243	181	NO	NA	NA	NA	NA	NA	NA	NA	NA	deletion	deletion	NA	monosomy	no	no
WGS_66	Chondrosarcoma central conventional	2	WT	1.95	43	0.103837	0.0760675	2063.67	219	NO	NA	NA	SNV-INDEL	NA	NA	NA	NA	NA	NA	NA	SV	NA	no	no
WGS_67	Chondrosarcoma central dedifferentiated	4	WT	2.09	123	0.11878	0.0969418	4953	658	NO	NA	NA	NA	NA	amplification	NA	NA	amplification	deletion	deletion	NA	NA	no	no
WGS_68	Chondrosarcoma central dedifferentiated	4	WT	1.75	140	0.555295	0.445882	7425.5	1450.5	NO	NA	NA	SV	NA	NA	NA	NA	NA	NA	deletion	NA	NA	no	no

## Sheet: SuppTable2_mutationCalls
Details of driver mutation SNV calls, including specific AA changes, for the 100KGP data.
ID	gene	mut	AAchange	mutType
WGS_9	CDK6	chr7:92618194_G_T	p.(PRO238THR)	SNV
WGS_33	CDKN2A	chr9:21971121_G_A		stop_gained
WGS_44	CDKN2A	chr9:21971187_G_A		missense_variant
WGS_1	COL2A1	chr12:47985370	NA	SMALL_DEL
WGS_2	COL2A1	chr12:47973913;chr12:47981690;chr12:47993884;chr12:47996088	NA	INDEL;INDEL;INDEL
WGS_3	COL2A1	chr12:47993312	NA	INDEL
WGS_6	COL2A1	chr12:47993502_C_A	p.(GLY309CYS)	missense_variant
WGS_7	COL2A1	chr12:47997137-chr12:48001603	NA	MantaDUP
WGS_9	COL2A1	chr12:47996204	NA	INDEL
WGS_10	COL2A1	chr12:47971862	NA	SMALL_DEL
WGS_11	COL2A1	chr12:47974716_T_TCAAA	p.(LYS1344PHE)	INDEL
WGS_12	COL2A1	chr12:47983710_C_CT	p.(GLN656GLN)	INDEL
WGS_13	COL2A1	chr12:47984943-chr12:47991558	NA	MantaDEL
WGS_14	COL2A1	chr12:47976865;chr12:47995705	NA	INDEL;INDEL
WGS_16	COL2A1	chr12:47973592		SMALL_DUP
WGS_17	COL2A1	complex	NA	complex
WGS_20	COL2A1	chr12:47989774	NA	TRANSLOCATION
WGS_21	COL2A1	chr12:47989026	NA	INDEL
WGS_23	COL2A1	chr12:47991557	NA	TRANSLOCATION
WGS_24	COL2A1	chr12:47993474	NA	INDEL
WGS_26	COL2A1	chr12:47976940-chr12:47985577;chr12:47972139-chr12:47976948	NA	MantaDEL;MantaDEL
WGS_28	COL2A1	chr12:47984110	NA	LARGE_DEL
WGS_31	COL2A1	chr12:47983865-chr17:63079085	NA	MantaBND
WGS_32	COL2A1	chr12:47978656_G_GA;chr12:47978656_G_GA	p.(LEU945SER)	INDEL;INDEL
WGS_33	COL2A1	unknown	NA	INTRA-GENE
WGS_35	COL2A1	chr12:47996602_T_TCCAGCCATCTGGGCAGCAAAGTTCTGCAAAGAAAC	p.(GLY185GLY)	INDEL
WGS_37	COL2A1	chr12:47997683_C_T	p.(ASP152ASN)	missense_variant
WGS_38	COL2A1	chr12:47985536;chr12:47986389	NA	INDEL;INDEL
WGS_40	COL2A1	chr12:47998168	NA	INDEL
WGS_42	COL2A1	complex		complex
WGS_44	COL2A1	chr12:47975586;chr12:47978667;chr12:47993309	NA	INDEL;INDEL;INDEL
WGS_48	COL2A1	chr12:47995750_A_AATCCTTTT	NA	INDEL
WGS_50	COL2A1	chr12:47984157;chr12:47999635;chr12:48001556	NA	INDEL;INDEL;INDEL
WGS_52	COL2A1	chr12:47970898	NA	SMALL_DEL
WGS_53	COL2A1	chr12:48004306	NA	INDEL
WGS_54	COL2A1	chr12:47990857	NA	LARGE_DEL
WGS_56	COL2A1	chr12:47976330	NA	LARGE_DEL
WGS_57	COL2A1	chr12:47973056	NA	INDEL
WGS_58	COL2A1	chr12:47981118	NA	INDEL
WGS_61	COL2A1	chr12:47971950-chr12:47973023	NA	MantaINV
WGS_63	COL2A1	chr12:47990688	NA	SMALL_DEL
WGS_66	COL2A1	chr12:47977516-chr7:130942939	NA	MantaBND
WGS_1	IDH1	chr2:208248389_G_T	p.(ARG132SER)	SNV
WGS_2	IDH1	chr2:208248389_G_A	p.(ARG132CYS)	SNV
WGS_3	IDH1	chr2:208248389_G_C	p.(ARG132GLY)	SNV
WGS_4	IDH1	chr2:208248389_G_A	p.(ARG132CYS)	SNV
WGS_5	IDH1	chr2:208248389_G_A	p.(ARG132CYS)	SNV
WGS_6	IDH1	chr2:208248389_G_A	p.(ARG132CYS)	SNV
WGS_7	IDH1	chr2:208248389_G_C	p.(ARG132GLY)	SNV
WGS_8	IDH1	chr2:208248389_G_A	p.(ARG132CYS)	SNV
WGS_9	IDH1	chr2:208248389_G_C	p.(ARG132GLY)	SNV
WGS_10	IDH1	chr2:208248389_G_C	p.(ARG132GLY)	SNV
WGS_11	IDH1	chr2:208248389_G_C	p.(ARG132GLY)	SNV
WGS_12	IDH1	chr2:208248389_G_A	p.(ARG132CYS)	SNV
WGS_13	IDH1	chr2:208248389_G_A	p.(ARG132CYS)	SNV
WGS_14	IDH1	chr2:208248389_G_A	p.(ARG132CYS)	SNV
WGS_15	IDH1	chr2:208248389_G_T	p.(ARG132SER)	SNV
WGS_16	IDH1	chr2:208248389_G_C	p.(ARG132GLY)	SNV
WGS_17	IDH1	chr2:208248389_G_A	p.(ARG132CYS)	SNV
WGS_18	IDH1	chr2:208248389_G_C	p.(ARG132GLY)	SNV
WGS_19	IDH1	chr2:208248389_G_A	p.(ARG132CYS)	SNV
WGS_20	IDH1	chr2:208248389_G_A	p.(ARG132CYS)	SNV
WGS_21	IDH1	chr2:208248389_G_C	p.(ARG132GLY)	SNV
WGS_22	IDH1	chr2:208248389_G_C	p.(ARG132GLY)	SNV
WGS_23	IDH1	chr2:208248389_G_A	p.(ARG132CYS)	SNV
WGS_24	IDH1	chr2:208248389_G_A	p.(ARG132CYS)	SNV
WGS_25	IDH1	chr2:208248389_G_A	p.(ARG132CYS)	SNV
WGS_26	IDH1	chr2:208248389_G_T	p.(ARG132SER)	SNV
WGS_27	IDH1	chr2:208248389_G_A	p.(ARG132CYS)	SNV
WGS_28	IDH1	chr2:208248389_G_A	p.(ARG132CYS)	SNV
WGS_29	IDH1	chr2:208248389_G_C	p.(ARG132GLY)	SNV
WGS_30	IDH1	chr2:208248389_G_T	p.(ARG132SER)	SNV
WGS_31	IDH1	chr2:208248389_G_A	p.(ARG132CYS)	SNV
WGS_32	IDH1	chr2:208248389_G_T	p.(ARG132SER)	SNV
WGS_33	IDH1	chr2:208248388_C_T	p.(ARG132HIS)	SNV
WGS_34	IDH1	chr2:208248389_G_A	p.(ARG132CYS)	SNV
WGS_35	IDH1	chr2:208248389_G_C	p.(ARG132GLY)	SNV
WGS_36	IDH1	chr2:208248389_G_A	p.(ARG132CYS)	SNV
WGS_37	IDH1	chr2:208248389_G_T	p.(ARG132SER)	SNV
WGS_38	IDH1	chr2:208248388_C_A	p.(ARG132LEU)	SNV
WGS_39	IDH2	chr15:90088606_C_G	p.(ARG172THR)	SNV
WGS_40	IDH2	chr15:90088605_C_A	p.(ARG172SER)	SNV
WGS_41	IDH2	chr15:90088605_C_A	p.(ARG172SER)	SNV
WGS_42	IDH2	chr15:90088607_T_C	p.(ARG172GLY)	SNV
WGS_43	IDH2	chr15:90088605_C_A	p.(ARG172SER)	SNV
WGS_44	IDH2	chr15:90088607_T_C	p.(ARG172GLY)	SNV
WGS_45	IDH2	chr15:90088605_C_A	p.(ARG172SER)	SNV
WGS_46	IDH2	chr15:90088607_T_C	p.(ARG172GLY)	SNV
WGS_47	IDH2	chr15:90088606_C_G	p.(ARG172THR)	SNV
WGS_48	IDH2	chr15:90088607_T_C	p.(ARG172GLY)	SNV
WGS_49	IDH2	chr15:90088605_C_A	p.(ARG172SER)	SNV
WGS_5	TERT	chr5:1295113_G_A	TERT_PRO	promoter
WGS_6	TERT	chr5:1295113_G_A	TERT_PRO	promoter
WGS_9	TERT	chr5:1295113_G_A	TERT_PRO	promoter
WGS_16	TERT	LARGE_DEL;chr5:1320965		SV
WGS_19	TERT	LARGE_DEL;chr5:1313467		SV
WGS_21	TERT	LARGE_DUP;chr5:1297860		SV
WGS_26	TERT	chr5:1295113_G_A	TERT_PRO	promoter
WGS_32	TERT	chr5:1295113_G_A	TERT_PRO	promoter
WGS_33	TERT	chr5:1295113_G_A	TERT_PRO	promoter
WGS_37	TERT	chr5:1295113_G_A	TERT_PRO	promoter
WGS_39	TERT	chr5:1295113_G_A	TERT_PRO	promoter
WGS_40	TERT	chr5:1295113_G_A	TERT_PRO	promoter
WGS_41	TERT	chr5:1295113_G_A	TERT_PRO	promoter
WGS_42	TERT	chr5:1295113_G_A	TERT_PRO	promoter
WGS_44	TERT	chr5:1295113_G_A	TERT_PRO	promoter
WGS_48	TERT	chr5:1295113_G_A	TERT_PRO	promoter
WGS_55	TERT	chr5:1295113_G_A	TERT_PRO	promoter
WGS_66	TERT	chr5:1295135_G_A	TERT_PRO	promoter
WGS_68	TERT	LARGE_DEL;chr5:1300678		SV
WGS_3	TP53	chr17:7675232_G_A	p.(SER127PHE)	missense_variant
WGS_6	TP53	chr17:7675174_C_T	p.(TRP146STOP)	stop_gained
WGS_7	TP53	chr17:7675095_C_A	p.(VAL173LEU)	missense_variant
WGS_21	TP53	chr17:7674241_G_A	p.(SER241PHE)	missense_variant
WGS_22	TP53	chr17:7673806_C_T		missense_variant
WGS_33	TP53	chr17:7673776_G_A		missense_variant
WGS_34	TP53	chr17:7673790_C_A		missense_variant
WGS_39	TP53	chr17:7673799_A_T		missense_variant
WGS_47	TP53	chr17:7674230_C_T	p.(GLY245SER)	missense_variant
WGS_64	TP53	chr17:7674887_C_T	p.(SER215ASN)	missense_variant

## Sheet: SuppTable3_clinicalData
Summary of clinical data and digital droplet PCR results, shown G-I for IDH1, IDH2 and TERT. WGS driver calls shown where relevant. Atypical cartilaginous tumours (ACTs) are defined by anatomical location and by low grade. Low grade tumours of other anatomical locations are defined as conventional chondrosarcomas. Note that two cases were re-graded to G2 later in the study. The original diagnosis…
ID	diagnosis	grade	primarySite	tumourSize	ddPCR_IDH	IDHtype	ddPCR_TERT	metastasisLocation	followupTime	status	methylationArray
WGS_1	Chondrosarcoma central conventional	2	Pelvis	130	IDH1	IDH1 - R132G	N	NA	1932	alive	NO
WGS_2	Chondrosarcoma central conventional	2	Femur	170	IDH1	IDH1 - R132C	N	Lungs	1904	alive	NO
WGS_3	Chondrosarcoma central conventional	2	Scapula	200	IDH1	IDH1 - R132C	N	Lymph node	906	deceased - disease	NO
WGS_4	Chondrosarcoma central conventional	2	Pelvis	75	IDH1	IDH1 - R132G	N	Lungs	1063	alive	NO
WGS_5	Chondrosarcoma central conventional	3	Foot & Ankle	50	IDH1	IDH1 - R132C	Y	Lungs	4087	alive	NO
WGS_6	Chondrosarcoma central dedifferentiated	4	Femur	200	IDH1	IDH1 - R132C	Y	Lungs	51	deceased - disease	NO
WGS_7	Chondrosarcoma central dedifferentiated	4	Pelvis	100	IDH1	IDH1 - R132G	N	NA	499	deceased - disease	NO
WGS_8	Chondrosarcoma central dedifferentiated	4	Tibia	85	IDH1	IDH1 - R132C	N	NA	1163	alive	NO
WGS_9	Chondrosarcoma central conventional	unknown	Hand & Wrist	80	IDH1	IDH1 - R132G	Y	NA	NA	alive	NO
WGS_10	ACT central	ACT	Hand & Wrist	Unknown	WGS = IDH1	IDH1 - R132S	N	NA	4122	alive	NO
WGS_11	ACT central	ACT	Hand & Wrist	25	IDH1	IDH1 - R132G	N	NA	2314	alive	NO
WGS_12	ACT central	ACT	Hand & Wrist	22	IDH1	IDH1 - R132C	N	NA	1175	alive	NO
WGS_13	ACT central	ACT	Femur	25	IDH1	IDH1 - R132C	N	NA	3513	alive	NO
WGS_14	Chondrosarcoma central conventional	2	Humerus	30	IDH1	IDH1 - R132S	N	NA	2178	alive	YES
WGS_15	Chondrosarcoma central conventional	2	Pelvis	70	IDH1	IDH1 - R132G	N	NA	1973	alive	YES
WGS_16	Chondrosarcoma central conventional	2	Pelvis	140	IDH1	IDH1 - R132C	N (WGS = SV)	NA	1645	alive	YES
WGS_17	Chondrosarcoma central conventional	2	Pelvis	100	IDH1	IDH1 - R132G	N	NA	1517	alive	NO
WGS_18	Chondrosarcoma central conventional	2	Scapula	90	IDH1	IDH1 - R132C	NA	NA	1421	alive	NO
WGS_19	Chondrosarcoma periosteal conventional	2	Pelvis	125	IDH1	IDH1 - R132C	N (WGS = SV)	Lungs	1422	alive	NO
WGS_20	Chondrosarcoma periosteal conventional	2	Hand & Wrist	20	IDH1	IDH1 - R132C	N	NA	1854	alive	NO
WGS_21	Chondrosarcoma central conventional	2	Pelvis	180	IDH1	IDH1 - R132G	N (WGS = SV)	NA	869	deceased - disease	YES
WGS_22	Chondrosarcoma central conventional	2	Femur	170	IDH1	IDH1 - R132G	N	NA	1106	alive	NO
WGS_23	Chondrosarcoma central conventional	2	Tibia	35	IDH1	IDH1 - R132C	N	NA	2631	alive	YES
WGS_24	Chondrosarcoma central conventional	2	Tibia	85	IDH1	IDH1 - R132C	N	NA	3119	alive	YES
WGS_25	Chondrosarcoma central conventional	2	Pelvis	70	IDH1	IDH1 - R132C	N	NA	1064	alive	NO
WGS_26	Chondrosarcoma central conventional	2	Femur	110	IDH1	IDH1 - R132S	Y	NA	3924	alive	YES
WGS_27	Chondrosarcoma periosteal conventional	2	Humerus	55	IDH1	IDH1 - R132C	N	NA	2030	alive	YES
WGS_28	Chondrosarcoma central conventional	2	Femur	85	IDH1	IDH1 - R132C	N	NA	1873	alive	YES
WGS_29	Chondrosarcoma central conventional	2	Pelvis	28	IDH1	IDH1 - R132G	N	NA	1196	alive	YES
WGS_30	Chondrosarcoma central conventional	2	Humerus	160	IDH1	IDH1 - R132S	N	NA	1533	alive	YES
WGS_31	Chondrosarcoma central conventional	3	Scapula	180	IDH1	IDH1 - R132C	N	NA	4078	alive	NO
WGS_32	Chondrosarcoma central dedifferentiated	4	Humerus	115	IDH1	IDH1 - R132S	Y	Lungs	677	deceased - disease	YES
WGS_33	Chondrosarcoma central dedifferentiated	4	Femur	220	IDH1	IDH1 - R132H	Y	NA	42	deceased - disease	YES
WGS_34	Chondrosarcoma central dedifferentiated	4	Pelvis	140	IDH1	IDH1 - R132C	N	Rib	1085	alive	YES
WGS_35	Chondrosarcoma central dedifferentiated	4	Pelvis	190	IDH1	IDH1 - R132G	N	NA	1583	alive	NO
WGS_36	Chondrosarcoma central dedifferentiated	4	Femur	120	IDH1	IDH1 - R132C	N	NA	1614	alive	YES
WGS_37	Chondrosarcoma central dedifferentiated	4	Tibia	85	IDH1	IDH1 - R132S	Y	NA	1006	alive	YES
WGS_38	Chondrosarcoma central conventional	unknown	Pelvis	Unknown	WGS = IDH1	IDH1 - R132L	N	NA	NA	alive	YES
WGS_39	Chondrosarcoma central dedifferentiated	4	NA	Unknown	WGS = IDH2	IDH2 - R172T	Y	NA	NA	alive	NO
WGS_40	Chondrosarcoma central conventional	2	Femur	140	IDH2	IDH2 - R172S	Y	Lungs	312	deceased - disease	NO
WGS_41	Chondrosarcoma central conventional	2	Femur	90	IDH2	IDH2 - R172S	Y	NA	1469	alive	YES
WGS_42	Chondrosarcoma central conventional	2	Humerus	175	IDH2	IDH2 - R172G	Y	NA	1400	alive	YES
WGS_43	Chondrosarcoma central conventional	2	Femur	90	IDH2	IDH2 - R172S	N	NA	1342	alive	YES
WGS_44	Chondrosarcoma central conventional	2	Femur	95	IDH2	IDH2 - R172G	Y	NA	1350	alive	YES
WGS_45	Chondrosarcoma central conventional	3	Femur	350	IDH2	IDH2 - R172S	N	NA	1538	alive	YES
WGS_46	Chondrosarcoma central conventional	3	Femur	80	IDH2	IDH2 - R172G	N	NA	1436	alive	YES
WGS_47	Chondrosarcoma central dedifferentiated	4	Femur	240	IDH2	IDH2 - R172T	N	Lungs	292	deceased - disease	NO
WGS_48	Chondrosarcoma central dedifferentiated	4	Femur	155	IDH2	IDH2 - R172G	Y	Lungs	998	alive	NO
WGS_49	Chondrosarcoma central conventional	unknown	NA	Unknown	WGS = IDH2	IDH2 - R172S	N	NA	NA	alive	NO
WGS_50	ACT central	ACT	Humerus	Unknown	WT	WT	N	NA	1317	alive	YES
WGS_51	Chondrosarcoma periosteal conventional	2	Tibia	30	WT	WT	N	NA	2533	alive	NO
WGS_52	Chondrosarcoma central conventional	2	Spine	85	WT	WT	N	NA	1951	alive	NO
WGS_53	Chondrosarcoma central conventional	2	Chest wall	130	IDH1 (WGS = WT)	WT	N	NA	1587	alive	YES
WGS_54	Chondrosarcoma central conventional	3	Scapula	115	WT	WT	N	Lungs	1047	deceased - disease	NO
WGS_55	Chondrosarcoma central dedifferentiated	4	NA	Unknown	WT	WT	Y	NA	NA	alive	NO
WGS_56	Chondrosarcoma central conventional	unknown	Scapula	Unknown	WT	WT	N	NA	NA	alive	NO
WGS_57	Chondrosarcoma central conventional	1	Spine	Unknown	WT	WT	N	NA	4563	alive	NO
WGS_58	Chondrosarcoma central conventional	2	Pelvis	95	WT	WT	N	NA	3329	alive	NO
WGS_59	Chondrosarcoma periosteal conventional	2	Femur	25	WT	WT	N	NA	4042	alive	YES
WGS_60	Chondrosarcoma central conventional	3	Tibia	80	WT	WT	N	NA	1405	deceased - other	YES
WGS_61	Chondrosarcoma central conventional	3	Femur	130	WT	WT	N	NA	1117	alive	YES
WGS_62	Chondrosarcoma central dedifferentiated	4	Humerus	110	WT	WT	N	NA	1204	alive	NO
WGS_63	Chondrosarcoma central conventional	1	Pelvis	Unknown	WT	WT	N	NA	8702	alive	NO
WGS_64	Chondrosarcoma periosteal conventional	2	Tibia	80	WT	WT	N	NA	6803	alive	NO
WGS_65	Chondrosarcoma central conventional	2	Femur	95	WT	WT	N	NA	1285	alive	NO
WGS_66	Chondrosarcoma central conventional	2	Tibia	60	WT	WT	Y	NA	1161	alive	YES
WGS_67	Chondrosarcoma central dedifferentiated	4	Humerus	45	WT	WT	N	NA	1719	alive	YES
WGS_68	Chondrosarcoma central dedifferentiated	4	Femur	105	WT	WT	N (WGS = SV)	Lungs	308	deceased - disease	NO
CS_1	Chondrosarcoma central conventional	2	Pelvis	50	IDH1	IDH1 - R132C	N	NA	2106	alive	NO
CS_2	Chondrosarcoma central dedifferentiated	4	Scapula	110	IDH1	IDH1 - R132G	N	Lungs	1488	deceased - disease	YES
CS_3	Chondrosarcoma central conventional	2	Spine	76	WT	WT	N	NA	2023	alive	NO
CS_4	Chondrosarcoma central conventional	2	Scapula	80	WT	WT	N	NA	1855	alive	NO
CS_5	ACT central	ACT	Fibula	Unknown	WT	WT	N	NA	8401	alive	NO
CS_6	Chondrosarcoma central conventional	2	Spine	85	WT	WT	N	NA	1639	alive	NO
CS_7	Chondrosarcoma central conventional	2	Pelvis	180	WT	WT	N	NA	2792	alive	NO
CS_8	Chondrosarcoma central dedifferentiated	4	Femur	125	IDH1	IDH1 - R132G	Y	Lungs + multiple bone mets	142	deceased - disease	YES
CS_9	Chondrosarcoma central dedifferentiated	3	Femur	210	WT	WT	N	NA	1532	alive	NO
CS_10	Chondrosarcoma central conventional	2	Fibula	70	WT	WT	N	NA	1271	alive	NO
CS_11	ACT central	ACT	Foot & Ankle	42	IDH1	IDH1 - R132C	N	NA	1679	alive	NO
CS_12	ACT central	ACT	Femur	25	WT	WT	N	NA	372	deceased - other	NO
CS_13	ACT central	ACT	Femur	95	WT	WT	N	NA	1952	alive	NO
CS_14	Chondrosarcoma central conventional	3	Humerus	200	WT	WT	N	Lungs	534	deceased - disease	NO
CS_15	Chondrosarcoma central conventional	2	Spine	85	WT	WT	N	NA	1260	alive	NO
CS_16	ACT central	ACT	Humerus	30	IDH1	IDH1	N	NA	1326	alive	NO
CS_17	Chondrosarcoma central conventional	2	Chest wall	120	WT	WT	N	Lungs	3393	alive	NO
CS_18	Chondrosarcoma periosteal conventional	2	Femur	75	IDH1	IDH1 - R132H	N	NA	3378	alive	YES
CS_19	Chondrosarcoma central conventional	2	Pelvis	85	IDH1	IDH1 - R132L	N	NA	1909	alive	NO
CS_20	ACT central	ACT	Radius	25	IDH1	IDH1 - R132H	N	NA	1159	alive	NO
CS_21	Chondrosarcoma central conventional	3	Femur	Unknown	WT	WT	N	NA	NA	alive	NO
CS_22	Chondrosarcoma central conventional	3	Pelvis	Unknown	WT	WT	N	NA	NA	alive	NO
CS_23	Chondrosarcoma central conventional	unknown	NA	Unknown	WT	WT	N	NA	NA	alive	NO
CS_24	Chondrosarcoma central conventional	unknown	NA	Unknown	WT	WT	N	NA	NA	alive	NO
CS_25	Chondrosarcoma central conventional	unknown	NA	Unknown	WT	WT	N	NA	NA	alive	NO
CS_26	ACT central	ACT	Humerus	30	IDH1	IDH1	N	NA	837	alive	NO
CS_27	ACT central	ACT	Humerus	70	WT	WT	N	NA	4001	alive	NO
CS_28	ACT central	ACT	Femur	45	WT	WT	N	NA	4578	alive	NO
CS_29	ACT central	ACT	Humerus	90	IDH1	IDH1 - R132C	N	NA	4213	alive	NO
CS_30	ACT central	ACT	Humerus	50	IDH1	IDH1	N	NA	1565	alive	NO
CS_31	Chondrosarcoma central conventional	1	Pelvis	130	WT	WT	N	NA	4723	deceased - disease	NO
CS_32	ACT central	ACT	Tibia	40	WT	WT	N	NA	4365	alive	NO
CS_33	ACT central	ACT	Hand & Wrist	Unknown	IDH1	IDH1	N	NA	1412	alive	NO
CS_34	ACT central	ACT	Toe	20	IDH2	IDH2 - R172G	N	NA	3847	alive	NO
CS_35	ACT central	ACT	Foot & Ankle	55	WT	WT	N	NA	5641	alive	NO
CS_36	ACT central	ACT	Humerus	50	IDH1	IDH1	N	NA	3084	alive	NO
CS_37	ACT central	ACT	Femur	50	IDH2	IDH2	N	NA	861	alive	NO
CS_38	ACT central	ACT	Humerus	60	IDH1	IDH1 - R132C	N	NA	4575	alive	NO
CS_39	ACT central	ACT	Tibia	90	WT	WT	N	NA	3605	deceased - other	NO
CS_40	ACT central	ACT	Humerus	40	WT	WT	N	NA	4512	alive	NO
CS_41	ACT central	ACT	Humerus	40	WT	WT	N	NA	4453	alive	NO
CS_42	ACT central	ACT	Tibia	65	WT	WT	N	NA	4604	alive	NO
CS_43	Chondrosarcoma central conventional	1	Sternum	55	WT	WT	N	NA	3416	alive	NO
CS_44	ACT central	ACT	Fibula	20	IDH1	IDH1 - R132H	N	NA	4787	alive	NO
CS_45	Chondrosarcoma central conventional	1	Chest wall	80	WT	WT	N	NA	4451	alive	NO
CS_46	ACT central	ACT	Humerus	60	WT	WT	N	NA	5303	alive	NO
CS_47	ACT central	ACT	Femur	55	WT	WT	N	NA	5577	alive	NO
CS_48	ACT central	ACT	Femur	75	IDH1	IDH1 - R132S	N	NA	4846	alive	NO
CS_49	ACT central	ACT	Femur	30	IDH1	IDH1	N	NA	707	alive	NO
CS_50	ACT central	ACT	Foot & Ankle	30	IDH1	IDH1 - R132H	N	NA	4845	alive	NO
CS_51	ACT central	ACT	Hand & Wrist	45	IDH1	IDH1 - R132G	N	NA	4023	alive	NO
CS_52	ACT central	ACT	Humerus	60	WT	WT	Y	NA	4327	alive	NO
CS_53	ACT central	ACT	Femur	40	WT	WT	N	NA	1344	alive	NO
CS_54	ACT central	ACT	Hand & Wrist	30	IDH1	IDH1	N	NA	827	alive	YES
CS_55	ACT central	ACT	Femur	50	WT	WT	N	NA	5179	alive	NO
CS_56	ACT central	ACT	Tibia	105	IDH1	IDH1	N	NA	1435	alive	NO
CS_57	ACT central	ACT	Fibula	28	IDH2	IDH2	N	NA	4691	alive	NO
CS_58	ACT central	ACT	Femur	40	WT	WT	N	NA	4568	alive	NO
CS_59	ACT central	ACT	Foot & Ankle	20	IDH1	IDH1	N	NA	3410	alive	NO
CS_60	ACT central	ACT	Foot & Ankle	30	IDH1	IDH1 - R132G	N	NA	1840	deceased - other	NO
CS_61	Chondrosarcoma central conventional	1	Pelvis	45	IDH1	IDH1 - R132H	N	NA	4870	alive	NO
CS_62	ACT central	ACT	Femur	50	IDH1	IDH1	N	NA	1247	alive	NO
CS_63	ACT central	ACT	Fibula	40	IDH1	IDH1	N	NA	792	alive	NO
CS_64	ACT central	ACT	Humerus	50	WT	WT	N	NA	5145	alive	NO
CS_65	ACT central	ACT	Hand & Wrist	30	IDH1	IDH1 - R132G	N	NA	5326	alive	NO
CS_66	ACT central	ACT	Fibula	25	IDH1	IDH1 - R132G	N	NA	4109	alive	NO
CS_67	ACT central	ACT	Ulna	20	WT	WT	N	NA	4109	alive	NO
CS_68	ACT central	ACT	Femur	90	IDH1	IDH1 - R132G	N	NA	4017	alive	NO
CS_69	ACT central	ACT	Humerus	30	WT	WT	N	NA	1642	alive	YES
CS_70	ACT central	ACT	Femur	90	IDH2	IDH2 - R172G	N	NA	4167	alive	NO
CS_71	ACT central	ACT	Hand & Wrist	20	IDH1	IDH1 - R132G	N	NA	4473	alive	NO
CS_72	ACT central	ACT	Femur	110	IDH1	IDH1 - R132H	N	NA	4807	alive	NO
CS_73	Chondrosarcoma central conventional	1	Clavicle	30	IDH1	IDH1	N	NA	699	alive	NO
CS_74	ACT central	ACT	Tibia	40	WT	WT	N	NA	4123	deceased - other	NO
CS_75	ACT central	ACT	Foot & Ankle	12	IDH1	IDH1 - R132C	N	NA	4563	alive	NO
CS_76	ACT central	ACT	Fibula	30	IDH1	IDH1	N	NA	2007	alive	NO
CS_77	ACT central	ACT	Hand & Wrist	15	IDH1	IDH1 - R132C	Y	NA	5933	alive	NO
CS_78	ACT central	ACT	Foot & Ankle	48	WT	WT	N	NA	4472	alive	NO
CS_79	ACT central	ACT	Chest wall	40	WT	WT	N	NA	4015	alive	NO
CS_80	ACT central	ACT	Tibia	20	WT	WT	N	NA	4319	alive	YES
CS_81	ACT central	ACT	Finger	Unknown	IDH2	IDH2	N	NA	4045	alive	NO
CS_82	ACT central	ACT	Humerus	60	IDH2	IDH2 - R172S	N	NA	4927	alive	NO
CS_83	ACT central	ACT	Humerus	20	IDH1	IDH1	N	NA	1548	alive	NO
CS_84	ACT central	ACT	Hand & Wrist	20	IDH1	IDH1 - R132H	N	NA	5079	alive	NO
CS_85	ACT central	ACT	Hand & Wrist	Unknown	IDH1	IDH1 - R132H	N	NA	4316	alive	NO
CS_86	ACT central	ACT	Humerus	130	IDH1	IDH1 - R132C	N	NA	845	deceased - other	NO
CS_87	ACT central	ACT	Humerus	130	WT	WT	N	NA	6812	alive	NO
CS_88	ACT central	ACT	Femur	Unknown	WT	WT	N	NA	4893	alive	NO
CS_89	ACT central	ACT	Hand & Wrist	Unknown	IDH1	IDH1 - R132C	N	NA	4527	alive	NO
CS_90	ACT central	ACT	Hand & Wrist	10	IDH1	IDH1 - R132C	N	NA	5107	alive	NO
CS_91	ACT central	ACT	Femur	60	IDH1	IDH1	N	NA	3371	alive	NO
CS_92	ACT central	ACT	Hand & Wrist	20	IDH1	IDH1 - R132H	N	NA	4618	alive	NO
CS_93	Chondrosarcoma central conventional	1	Pelvis	117	WT	WT	N	NA	4040	alive	NO
CS_94	ACT central	ACT	Tibia	50	WT	WT	N	NA	5713	alive	NO
CS_95	ACT central	ACT	Foot & Ankle	45	WT	WT	N	NA	3735	alive	NO
CS_96	ACT central	ACT	Hand & Wrist	7	IDH1	IDH1 - R132H	N	NA	3762	alive	NO
CS_97	ACT central	ACT	Femur	60	WT	WT	N	NA	5222	alive	NO
CS_98	ACT central	ACT	Humerus	90	IDH1	IDH1 - R132C	N	NA	2665	alive	NO
CS_99	ACT central	ACT	Tibia	50	WT	WT	N	NA	4432	alive	NO
CS_100	ACT central	ACT	Humerus	90	WT	WT	N	NA	4432	alive	NO
CS_101	ACT central	ACT	Tibia	40	IDH1	IDH1	N	NA	1145	alive	YES
CS_102	ACT central	ACT	Hand & Wrist	30	IDH1	IDH1	N	NA	719	alive	NO
CS_103	ACT central	ACT	Radius	30	IDH1	IDH1 - R132C	N	NA	4705	alive	NO
CS_104	ACT central	ACT	Humerus	Unknown	IDH2	IDH2	Y	NA	930	alive	NO
CS_105	ACT central	ACT	Femur	70	IDH1	IDH1	N	NA	900	alive	NO
CS_106	ACT central	ACT	Humerus	50	IDH1	IDH1 - R132S	N	NA	4764	alive	NO
CS_107	ACT central	ACT	Fibula	65	IDH1	IDH1 - R132S	N	NA	1456	deceased - other	NO
CS_108	Chondrosarcoma central conventional	1	Spine	60	WT	WT	N	Lungs	4739	deceased - other	NO
CS_109	ACT central	ACT	Hand & Wrist	12	IDH1	IDH1 - R132H	N	NA	4611	alive	NO
CS_110	ACT central	ACT	Femur	60	WT	WT	N	NA	4094	alive	NO
CS_111	ACT central	ACT	Humerus	35	WT	WT	N	NA	4184	alive	NO
CS_112	Chondrosarcoma central conventional	2	Sacrum	50	IDH2	IDH2	N	NA	10027	alive	NO
CS_113	Chondrosarcoma central conventional	2	Chest wall	280	IDH1	IDH1 - R132C	Y	Paraspinal	1381	deceased - disease	NO
CS_114	Chondrosarcoma central conventional	2	Humerus	180	IDH2	IDH2 - R172S	Y	NA	5613	alive	NO
CS_115	Chondrosarcoma central conventional	3	Humerus	140	IDH2	IDH2	Y	NA	719	deceased - disease	NO
CS_116	Chondrosarcoma central conventional	3	Humerus	Unknown	WT	WT	N	Vertebra	604	deceased - disease	YES
CS_117	Chondrosarcoma central conventional	3	Femur	365	IDH2	IDH2 - R172S	Y	NA	207	deceased - other	NO
CS_118	Chondrosarcoma central conventional	3	Femur	Unknown	IDH1	IDH1	Y	Lungs	8	deceased - disease	NO
CS_119	Chondrosarcoma central conventional	2	Spine	60	WT	WT	N	Lungs	2464	deceased - disease	YES
CS_120	Chondrosarcoma central conventional	2	Pelvis	115	WT	WT	N	NA	3514	alive	NO
CS_121	Chondrosarcoma central conventional	2	Foot & Ankle	50	IDH1	IDH1 - R132C	N	NA	4554	deceased - other	NO
CS_122	Chondrosarcoma central conventional	2	Pelvis	75	WT	WT	N	NA	1676	deceased - other	YES
CS_123	Chondrosarcoma central conventional	3	Pelvis	140	IDH1	IDH1 - R132C	N	Lymph node right hip	4669	alive	NO
CS_124	Chondrosarcoma central conventional	3	Hand & Wrist	25	IDH1	IDH1 - R132C	N	NA	623	deceased - other	NO
CS_125	Chondrosarcoma central conventional	2	Pelvis	15	IDH1	IDH1 - R132L	N	NA	1448	deceased - disease	YES
CS_126	Chondrosarcoma central conventional	2	Femur	170	IDH1	IDH1 - R132C	N	Right tibia	1086	deceased - disease	YES
CS_127	Chondrosarcoma central conventional	2	Femur	200	IDH1	IDH1	N	Lungs	1167	deceased - disease	YES
CS_128	Chondrosarcoma central conventional	2	Femur	50	WT	WT	N	NA	1168	alive	NO
CS_129	Chondrosarcoma central conventional	2	Foot & Ankle	35	IDH1	IDH1 - R132C	Y	NA	5521	alive	NO
CS_130	Chondrosarcoma central conventional	2	Femur	130	IDH1	IDH1 - R132H	Y	NA	4333	alive	NO
CS_131	Chondrosarcoma central conventional	2	Spine	125	WT	WT	N	Vertebra	1189	deceased - disease	NO
CS_132	Chondrosarcoma central conventional	2	Humerus	160	IDH2	IDH2	Y	NA	3000	deceased - other	NO
CS_133	Chondrosarcoma central conventional	2	Pelvis	Unknown	IDH1	IDH1	N	NA	789	deceased - other	NO
CS_134	Chondrosarcoma central conventional	2	Pelvis	100	IDH1	IDH1	N	NA	82	deceased - other	NO
CS_135	Chondrosarcoma central conventional	3	Spine	100	WT	WT	N	Rib	540	deceased - disease	YES
CS_136	Chondrosarcoma central conventional	3	Femur	425	IDH1	IDH1	N	NA	2880	deceased - other	NO
CS_137	Chondrosarcoma central conventional	3	Clavicle	85	WT	WT	N	NA	3417	alive	NO
CS_138	Chondrosarcoma central conventional	3	Femur	70	IDH1	IDH1	N	NA	2232	alive	NO
CS_139	Chondrosarcoma central conventional	2	Pelvis	140	IDH1	IDH1	N	Sacrum	853	deceased - disease	YES
CS_140	Chondrosarcoma central conventional	2	Chest wall	38	WT	WT	N	NA	201	deceased - other	NO
CS_141	Chondrosarcoma central conventional	2	Scapula	35	WT	WT	N	NA	5272	alive	NO
CS_142	Chondrosarcoma central conventional	2	Pelvis	140	IDH1	IDH1	N	NA	1254	alive	NO
CS_143	Chondrosarcoma central conventional	2	Pelvis	90	IDH1	IDH1	N	NA	799	alive	NO
CS_144	Chondrosarcoma central conventional	2	Femur	235	IDH1	IDH1 - R132G	N	Lungs	1773	deceased - disease	NO
CS_145	Chondrosarcoma central conventional	2	Spine	Unknown	WT	WT	N	NA	3305	deceased - disease	NO
CS_146	Chondrosarcoma central conventional	2	Hand & Wrist	25	IDH1	IDH1 - R132H	N	NA	4906	alive	NO
CS_147	Chondrosarcoma central conventional	2	Femur	50	WT	WT	N	NA	1253	alive	NO
CS_148	Chondrosarcoma central conventional	2	Femur	60	IDH1	IDH1	Y	NA	1072	alive	NO
CS_149	Chondrosarcoma central conventional	2	Pelvis	150	IDH1	IDH1	N	Sacrum	5363	alive	YES
CS_150	Chondrosarcoma central conventional	2	Humerus	145	IDH1	IDH1 - R132C	N	Lungs	1011	deceased - disease	YES
CS_151	Chondrosarcoma central conventional	2	Humerus	120	WT	WT	N	Lungs	2095	deceased - disease	NO
CS_152	Chondrosarcoma central conventional	2	Tibia	80	IDH1	IDH1 - R132L	N	Lungs	1113	deceased - disease	YES
CS_153	Chondrosarcoma central conventional	2	Humerus	125	IDH1	IDH1 - R132C	N	Lungs	1223	deceased - disease	NO
CS_154	Chondrosarcoma central conventional	2	Humerus	130	WT	WT	N	NA	4756	deceased - other	NO
CS_155	Chondrosarcoma central conventional	2	Pelvis	55	IDH1	IDH1	N	Lungs	3352	alive	NO
CS_156	Chondrosarcoma central conventional	2	Humerus	230	IDH1	IDH1	N	Lungs	2957	alive	NO
CS_157	Chondrosarcoma central conventional	3	Humerus	230	IDH1	IDH1	Y	Lungs	236	deceased - disease	NO
CS_158	Chondrosarcoma central conventional	2	Femur	190	IDH1	IDH1 - R132C	N	Abdomen	350	deceased - disease	NO
CS_159	Chondrosarcoma central conventional	3	Hand & Wrist	45	IDH2	IDH2 - R172T	N	NA	3590	deceased - other	YES
CS_160	Chondrosarcoma central conventional	2	Femur	70	IDH1	IDH1	N	NA	2652	alive	YES
CS_161	Chondrosarcoma central conventional	2	Spine	Unknown	WT	WT	N	NA	7427	alive	NO
CS_162	Chondrosarcoma central conventional	2	Hand & Wrist	30	IDH1	IDH1	N	NA	1583	alive	NO
CS_163	Chondrosarcoma central conventional	3	Femur	120	IDH1	IDH1	N	NA	1433	alive	NO
CS_164	Chondrosarcoma central conventional	2	Femur	105	WT	WT	N	NA	2619	alive	YES
CS_165	Chondrosarcoma central conventional	2	Femur	130	IDH2	IDH2 - R172M	Y	NA	4719	alive	YES
CS_166	Chondrosarcoma central conventional	3	Humerus	240	IDH2	IDH2 - R172S	Y	NA	218	deceased - other	YES
CS_167	Chondrosarcoma central conventional	2	Femur	320	IDH1	IDH1	N	NA	2071	alive	NO
CS_168	Chondrosarcoma central conventional	2	Chest wall	70	IDH1	IDH1 - R132C	N	NA	5875	alive	YES
CS_169	Chondrosarcoma central conventional	2	Pelvis	140	WT	WT	N	NA	5844	alive	YES
CS_170	Chondrosarcoma central conventional	2	Chest wall	55	IDH1	IDH1	N	NA	1461	alive	NO
CS_171	Chondrosarcoma central conventional	2	Hand & Wrist	20	IDH1	IDH1 - R132S	N	NA	5814	alive	NO
CS_172	Chondrosarcoma central conventional	2	Humerus	100	IDH2	IDH2 - R172G	Y	NA	1794	deceased - other	NO
CS_173	Chondrosarcoma central conventional	2	Pelvis	120	WT	WT	N	NA	6514	alive	NO
CS_174	Chondrosarcoma central conventional	2	Chest wall	50	WT	WT	N	NA	5418	alive	NO
CS_175	Chondrosarcoma central conventional	2	Femur	380	IDH1	IDH1 - R132L	Y	Skull	2771	deceased - disease	NO
CS_176	Chondrosarcoma central conventional	2	Tibia	56	WT	WT	N	Lungs	5661	alive	NO
CS_177	Chondrosarcoma central conventional	3	Femur	110	IDH1	IDH1	N	Lungs	3013	alive	NO
CS_178	Chondrosarcoma central conventional	2	Spine	100	IDH1	IDH1	N	NA	367	deceased - other	NO
CS_179	Chondrosarcoma central conventional	2	Pelvis	100	IDH1	IDH1	N	Lungs	2161	alive	NO
CS_180	Chondrosarcoma central conventional	2	Femur	Unknown	IDH1	IDH1	Y	NA	172	deceased - other	NO
CS_181	Chondrosarcoma central conventional	2	Femur	100	IDH1	IDH1 - R132G	N	NA	3469	alive	NO
CS_182	Chondrosarcoma central conventional	2	Pelvis	Unknown	WT	WT	N	NA	4351	alive	NO
CS_183	Chondrosarcoma central conventional	2	Pelvis	80	IDH1	IDH1 - R132C	N	NA	4166	alive	NO
CS_184	Chondrosarcoma central conventional	3	Pelvis	Unknown	IDH1	IDH1 - R132C	Y	NA	287	deceased - other	NO
CS_185	Chondrosarcoma central conventional	2	Pelvis	100	IDH1	IDH1 - R132L	N	NA	3435	alive	NO
CS_186	Chondrosarcoma central conventional	2	Humerus	150	WT	WT	N	NA	1184	alive	NO
CS_187	Chondrosarcoma central conventional	3	Humerus	110	IDH2	IDH2	Y	NA	1072	deceased - other	YES
CS_188	Chondrosarcoma central conventional	2	Pelvis	140	IDH1	IDH1	N	Lungs	493	deceased - disease	NO
CS_189	Chondrosarcoma central conventional	2	Femur	80	IDH1	IDH1 - R132C	Y	Lungs	1079	deceased - disease	NO
CS_190	Chondrosarcoma central conventional	2	Femur	80	IDH1	IDH1 - R132C	N	Unknown	808	deceased - disease	NO
CS_191	Chondrosarcoma central conventional	2	Spine	Unknown	IDH2	IDH2	Y	NA	6721	alive	NO
CS_192	Chondrosarcoma central conventional	2	Femur	80	WT	WT	N	NA	4864	alive	NO
CS_193	Chondrosarcoma central conventional	2	Tibia	20	IDH1	IDH1 - R132C	N	NA	3313	alive	NO
CS_194	Chondrosarcoma central conventional	2	Pelvis	190	WT	WT	N	NA	1030	alive	NO
CS_195	Chondrosarcoma central conventional	2	Pelvis	95	IDH1	IDH1 - R132G	Y	NA	2306	deceased - other	NO
CS_196	Chondrosarcoma central conventional	2	Tibia	100	IDH1	IDH1	N	NA	3190	alive	NO
CS_197	Chondrosarcoma central conventional	2	Tibia	200	IDH2	IDH2 - R172T	Y	Lungs	744	deceased - disease	NO
CS_198	Chondrosarcoma central conventional	3	Pelvis	222	IDH1	IDH1 - R132G	N	NA	4438	alive	NO
CS_199	Chondrosarcoma central conventional	3	Humerus	130	IDH1	IDH1 - R132C	N	Lungs	3708	alive	NO
CS_200	Chondrosarcoma central conventional	3	Pelvis	90	IDH2	IDH2 - R172S	N	Lungs	331	deceased - disease	NO
CS_201	Chondrosarcoma central conventional	2	Femur	130	IDH2	IDH2	Y	NA	1099	deceased - other	NO
CS_202	Chondrosarcoma central conventional	2	Humerus	75	WT	WT	Y	NA	907	alive	NO
CS_203	Chondrosarcoma central conventional	2	Femur	50	IDH1	IDH1 - R132H	Y	NA	4437	alive	NO
CS_204	Chondrosarcoma central conventional	2	Femur	50	IDH1	IDH1	N	NA	2945	alive	NO
CS_205	Chondrosarcoma central conventional	2	Chest wall	24	WT	WT	N	NA	6902	alive	NO
CS_206	Chondrosarcoma central conventional	3	Pelvis	80	IDH1	IDH1	N	Lungs	256	deceased - disease	NO
CS_207	Chondrosarcoma central conventional	2	Pelvis	90	IDH1	IDH1	N	Lungs	2047	deceased - disease	NO
CS_208	Chondrosarcoma central conventional	2	Chest wall	Unknown	WT	WT	N	L2 and paraspinal	5044	deceased - disease	NO
CS_209	Chondrosarcoma central conventional	3	Femur	35	IDH2	IDH2	N	NA	1876	deceased - other	NO
CS_210	Chondrosarcoma central conventional	3	Pelvis	140	IDH1	IDH1 - R132C	N	Lungs	803	deceased - disease	NO
CS_211	Chondrosarcoma central conventional	2	Femur	50	IDH1	IDH1 - R132C	N	Lungs (suspected)	678	deceased - other	NO
CS_212	Chondrosarcoma central conventional	3	Femur	120	IDH2	IDH2 - R172T	Y	NA	2424	deceased - other	NO
CS_213	Chondrosarcoma central conventional	2	Foot & Ankle	50	IDH1	IDH1 - R132L	N	NA	4281	alive	YES
CS_214	Chondrosarcoma central conventional	2	Chest wall	65	WT	WT	N	NA	3855	alive	YES
CS_215	Chondrosarcoma central conventional	2	Humerus	55	IDH1	IDH1	N	NA	2029	alive	NO
CS_216	Chondrosarcoma central conventional	2	Tibia	125	IDH1	IDH1 - R132G	Y	NA	3946	alive	NO
CS_217	Chondrosarcoma central conventional	3	Tibia	70	IDH1	IDH1 - R132C	Y	NA	879	deceased - other	NO
CS_218	Chondrosarcoma central conventional	2	Humerus	40	IDH1	IDH1	N	NA	4098	alive	NO
CS_219	Chondrosarcoma central conventional	2	Pelvis	150	IDH1	IDH1	Y	NA	3245	alive	YES
CS_220	Chondrosarcoma central conventional	2	Scapula	Unknown	WT	WT	N	Lungs	2714	deceased - disease	NO
CS_221	Chondrosarcoma central conventional	2	Pelvis	110	IDH2	IDH2	Y	NA	3029	alive	NO
CS_222	Chondrosarcoma central conventional	2	Chest wall	160	IDH1	IDH1	N	NA	1505	deceased - other	NO
CS_223	Chondrosarcoma central conventional	2	Spine	180	WT	WT	N	NA	5283	alive	NO
CS_224	Chondrosarcoma central conventional	3	Chest wall	150	WT	WT	N	Lungs	398	deceased - disease	NO
CS_225	Chondrosarcoma central conventional	2	Chest wall	45	IDH1	IDH1	N	NA	2117	alive	NO
CS_226	Chondrosarcoma central conventional	2	Femur	Unknown	IDH1	IDH1 - R132H	N	NA	6986	alive	NO
CS_227	Chondrosarcoma central conventional	2	Femur	100	IDH1	IDH1	N	NA	2542	alive	NO
CS_228	Chondrosarcoma central conventional	2	Femur	110	IDH2	IDH2 - R172S	N	NA	365	deceased - other	NO
CS_229	Chondrosarcoma central conventional	2	Femur	120	IDH2	IDH2	Y	NA	897	alive	NO
CS_230	Chondrosarcoma central dedifferentiated	4	Pelvis	180	IDH1	IDH1 - R132C	Y	Lungs & adrenal	176	deceased - disease	NO
CS_231	Chondrosarcoma central dedifferentiated	4	Femur	140	WT	WT	N	Lungs	-22	deceased - disease	NO
CS_232	Chondrosarcoma central dedifferentiated	4	Femur	70	IDH1	IDH1	Y	Vertebra	289	deceased - other	YES
CS_233	Chondrosarcoma central dedifferentiated	4	Femur	310	IDH1	IDH1 - R132L	Y	NA	135	deceased - other	YES
CS_234	Chondrosarcoma central dedifferentiated	4	Tibia	115	IDH2	IDH2 - R172S	Y	NA	449	deceased - other	NO
CS_235	Chondrosarcoma central dedifferentiated	4	Femur	160	IDH1	IDH1	Y	Lungs	419	deceased - disease	YES
CS_236	Chondrosarcoma central dedifferentiated	4	Tibia	60	IDH1	IDH1 - R132G	Y	NA	260	deceased - other	YES
CS_237	Chondrosarcoma central dedifferentiated	4	Femur	185	IDH1	IDH1 - R132C	N	Lungs	615	deceased - disease	NO
CS_238	Chondrosarcoma central dedifferentiated	4	Femur	110	IDH2	IDH2	Y	Lungs	107	deceased - disease	NO
CS_239	Chondrosarcoma central dedifferentiated	4	Pelvis	50	WT	WT	N	NA	2685	alive	NO
CS_240	Chondrosarcoma central dedifferentiated	4	Femur	70	WT	WT	Y	Femur	NA	deceased - other	YES
CS_241	Chondrosarcoma central dedifferentiated	4	Humerus	110	IDH2	IDH2	N	Lungs	1501	deceased - other	NO
CS_242	Chondrosarcoma central dedifferentiated	4	Femur	275	IDH1	IDH1 - R132H	Y	Scalp	798	deceased - disease	YES
CS_243	Chondrosarcoma central dedifferentiated	4	Femur	75	IDH2	IDH2 - R172M	Y	Lungs	3690	alive	YES
CS_244	Chondrosarcoma central dedifferentiated	4	Chest wall	90	WT	WT	N	NA	4904	alive	NO
CS_245	Chondrosarcoma central dedifferentiated	4	Femur	300	IDH2	IDH2	N	NA	3261	alive	YES
CS_246	Chondrosarcoma central dedifferentiated	4	Femur	100	IDH1	IDH1	Y	Lungs + Vertebra- T1	55	deceased - disease	NO
CS_247	Chondrosarcoma central dedifferentiated	4	Pelvis	400	IDH1	IDH1 - R132G	N	Multiple areas of body	5296	alive	YES
CS_248	Chondrosarcoma central dedifferentiated	4	Femur	70	IDH1	IDH1 - R132H	Y	Groin	447	deceased - other	YES
CS_249	Chondrosarcoma central dedifferentiated	4	Femur	240	IDH1	IDH1 - R132G	Y	Scalp	144	deceased - disease	YES
CS_250	Chondrosarcoma central dedifferentiated	4	Pelvis	90	IDH1	IDH1	N	Lungs	294	deceased - disease	YES
CS_251	Chondrosarcoma central dedifferentiated	4	Femur	130	IDH2	IDH2 - R172S	Y	Chest	346	deceased - other	YES
CS_252	Chondrosarcoma central dedifferentiated	4	Foot & Ankle	40	WT	WT	N	NA	2673	alive	NO
CS_253	Chondrosarcoma central dedifferentiated	4	Pelvis	130	WT	WT	N	Lungs	141	deceased - other	YES
CS_254	Chondrosarcoma central dedifferentiated	4	Pelvis	125	IDH1	IDH1	N	Breast	296	deceased - disease	NO
CS_255	Chondrosarcoma central dedifferentiated	4	Scapula	85	IDH1	IDH1 - R132C	Y	NA	2934	deceased - other	YES
CS_256	Chondrosarcoma central dedifferentiated	4	Femur	155	IDH2	IDH2	Y	Lungs	460	deceased - other	NO
CS_257	Chondrosarcoma central dedifferentiated	4	Femur	85	WT	WT	N	NA	3100	deceased - other	NO
CS_258	Chondrosarcoma central dedifferentiated	4	Tibia	100	IDH1	IDH1	Y	NA	2489	alive	YES
CS_259	Chondrosarcoma central dedifferentiated	4	Pelvis	75	IDH1	IDH1 - R132C	Y	NA	4680	alive	YES
CS_260	Chondrosarcoma central dedifferentiated	4	Femur	Unknown	IDH1	IDH1 - R132L	Y	Lungs	3230	deceased - disease	NO
CS_261	Chondrosarcoma central dedifferentiated	4	Pelvis	110	IDH1	IDH1 - R132C	N	Lungs	850	deceased - disease	YES
CS_262	Chondrosarcoma central dedifferentiated	4	Humerus	160	IDH2	IDH2 - R172K	N	Lungs	5895	alive	NO
CS_263	Chondrosarcoma central dedifferentiated	4	Femur	82	IDH2	IDH2	N	Vertebra	302	deceased - disease	NO
CS_264	Chondrosarcoma central dedifferentiated	4	Femur	90	IDH1	IDH1 - R132H	Y	Lungs	291	deceased - other	NO
CS_265	Chondrosarcoma central dedifferentiated	4	Pelvis	110	IDH1	IDH1	Y	NA	500	deceased - other	NO
CS_266	Chondrosarcoma central dedifferentiated	4	Humerus	120	IDH2	IDH2 - R172G	Y	Lungs	198	deceased - disease	NO
CS_267	Chondrosarcoma central dedifferentiated	4	Femur	165	IDH2	IDH2	Y	Lungs	130	deceased - disease	YES
CS_268	Chondrosarcoma central dedifferentiated	4	Tibia	38	IDH1	IDH1 - R132C	N	NA	3791	alive	NO
CS_269	Chondrosarcoma central dedifferentiated	4	Pelvis	150	IDH1	IDH1 - R132C	N	NA	206	deceased - other	NO
CS_270	Chondrosarcoma central dedifferentiated	4	Femur	100	IDH1	IDH1 - R132C	Y	Lungs + mediasatinal mass - suspected	37	deceased - disease	NO
CS_271	Chondrosarcoma central dedifferentiated	4	Tibia	100	WT	WT	N	Lungs	282	deceased - disease	NO
CS_272	Chondrosarcoma central dedifferentiated	4	Femur	130	IDH1	IDH1 - R132S	Y	Vertebra: L4	112	deceased - disease	NO
CS_273	Chondrosarcoma central dedifferentiated	4	Femur	220	IDH2	IDH2	Y	Lungs	5	deceased - other	NO
CS_274	Chondrosarcoma central dedifferentiated	4	Unknown	Unknown	IDH2	IDH2	N	NA	NA	alive	NO
CS_275	Chondrosarcoma periosteal conventional	3	Humerus	90	WT	WT	N	Lungs	1360	deceased - disease	NO
CS_276	Chondrosarcoma periosteal conventional	2	Radius	55	WT	WT	N	NA	4631	alive	NO
CS_277	Chondrosarcoma periosteal conventional	2	Humerus	55	WT	WT	N	NA	1131	alive	NO
CS_278	Chondrosarcoma periosteal conventional	2	Pelvis	110	WT	WT	N	NA	2286	alive	NO
CS_279	Chondrosarcoma periosteal conventional	2	Pelvis	100	WT	WT	N	NA	3686	alive	NO
CS_280	Chondrosarcoma periosteal conventional	2	Femur	52	IDH1	IDH1 - R132C	N	Lungs	5844	alive	NO
CS_281	Chondrosarcoma periosteal conventional	2	Chest wall	45	WT	WT	N	NA	5479	alive	NO
CS_282	Chondrosarcoma periosteal conventional	2	Femur	Unknown	IDH1	IDH1 - R132C	N	NA	6255	alive	NO

## Sheet: SuppTable4_methylationDrivers
Summary of methylation status for key drivers. Raw DNA methylation data files have been deposited in the ArrayExpress database (www.ebi.ac.uk/arrayexpress, accession: E-MTAB-11031).
ID	PTEN_meth	CDKN2B_meth	CDKN2A_meth	Sentrix_ID	Sentrix_Pos	TERT_meth	sex
WGS_14	PTEN_hyper	CDKN2B_hypo	CDKN2A_hypo	204339110021	R01C01	TERT_hyper	M
WGS_15	PTEN_hypo	CDKN2B_hyper	CDKN2A_hypo	5903111029	R01C02	TERT_hypo	M
WGS_16	PTEN_hypo	CDKN2B_hypo	CDKN2A_hyper	204339010114	R02C01	TERT_hyper	M
WGS_21	PTEN_hyper	CDKN2B_hypo	CDKN2A_hyper	204339010106	R02C01	TERT_hyper	M
WGS_23	PTEN_hypo	CDKN2B_hypo	CDKN2A_hypo	204339110008	R05C01	TERT_hypo	F
WGS_24	PTEN_hypo	CDKN2B_hypo	CDKN2A_hyper	204339110021	R04C01	TERT_hypo	F
WGS_26	PTEN_hypo	CDKN2B_hypo	CDKN2A_hyper	204339110008	R08C01	TERT_hyper	M
WGS_27	PTEN_hypo	CDKN2B_hypo	CDKN2A_hypo	204339110027	R01C01	TERT_hypo	M
WGS_28	PTEN_hypo	CDKN2B_hypo	CDKN2A_hypo	204339010114	R03C01	TERT_hypo	F
WGS_29	PTEN_hyper	CDKN2B_hyper	CDKN2A_hypo	204339010114	R08C01	TERT_hyper	M
WGS_30	PTEN_hypo	CDKN2B_hypo	CDKN2A_hypo	204339110008	R06C01	TERT_hypo	M
WGS_32	PTEN_hyper	CDKN2B_hyper	CDKN2A_hypo	204339010114	R06C01	TERT_hyper	M
WGS_33	PTEN_hypo	CDKN2B_hypo	CDKN2A_hypo	204339010114	R05C01	TERT_hypo	M
WGS_34	PTEN_hypo	CDKN2B_hypo	CDKN2A_hypo	204339010106	R04C01	TERT_hypo	F
WGS_36	PTEN_hypo	CDKN2B_hypo	CDKN2A_hypo	204339110021	R03C01	TERT_hypo	Unknown
WGS_37	PTEN_hypo	CDKN2B_hypo	CDKN2A_hypo	204339010106	R08C01	TERT_hypo	M
WGS_38	PTEN_hypo	CDKN2B_hypo	CDKN2A_hypo	204339110021	R08C01	TERT_hypo	Unknown
WGS_41	PTEN_hypo	CDKN2B_hypo	CDKN2A_hypo	204339110008	R02C01	TERT_hypo	F
WGS_42	PTEN_hyper	CDKN2B_hypo	CDKN2A_hypo	204339110005	R08C01	TERT_hypo	F
WGS_43	PTEN_hypo	CDKN2B_hypo	CDKN2A_hypo	204339110008	R01C01	TERT_hypo	M
WGS_44	PTEN_hypo	CDKN2B_hypo	CDKN2A_hyper	204339010106	R05C01	TERT_hyper	F
WGS_45	PTEN_hypo	CDKN2B_hypo	CDKN2A_hypo	204339110005	R07C01	TERT_hypo	Unknown
WGS_46	PTEN_hypo	CDKN2B_hypo	CDKN2A_hypo	204339110008	R03C01	TERT_hypo	Unknown
WGS_66	PTEN_hypo	CDKN2B_hypo	CDKN2A_hypo	204339010106	R01C01	TERT_hypo	F
WGS_67	PTEN_hypo	CDKN2B_hypo	CDKN2A_hypo	204339010106	R03C01	TERT_hypo	F
WGS_59	PTEN_hypo	CDKN2B_hyper	CDKN2A_hypo	204339010114	R07C01	TERT_hypo	F
WGS_60	PTEN_hypo	CDKN2B_hypo	CDKN2A_hypo	204339010106	R06C01	TERT_hypo	M
WGS_61	PTEN_hypo	CDKN2B_hypo	CDKN2A_hypo	204339110005	R01C01	TERT_hypo	Unknown
WGS_50	PTEN_hypo	CDKN2B_hypo	CDKN2A_hypo	204339110005	R03C01	TERT_hypo	Unknown
WGS_53	PTEN_hypo	CDKN2B_hypo	CDKN2A_hypo	204339010114	R01C01	TERT_hyper	M
CS_2	PTEN_hypo	CDKN2B_hypo	CDKN2A_hypo	204339110021	R05C01	TERT_hypo	Female
CS_8	PTEN_hyper	CDKN2B_hypo	CDKN2A_hyper	204339110021	R06C01	TERT_hyper	Female
CS_18	PTEN_hypo	CDKN2B_hypo	CDKN2A_hypo	204339110021	R07C01	TERT_hypo	Male
CS_54	PTEN_hypo	CDKN2B_hyper	CDKN2A_hypo	5859501025	R02C01	TERT_hypo	Male
CS_69	PTEN_hypo	CDKN2B_hypo	CDKN2A_hypo	5859501025	R05C02	TERT_hypo	Female
CS_80	PTEN_hypo	CDKN2B_hypo	CDKN2A_hypo	5903111029	R04C01	TERT_hypo	Female
CS_101	PTEN_hypo	CDKN2B_hypo	CDKN2A_hypo	204339110027	R03C01	TERT_hypo	Female
CS_116	PTEN_hypo	CDKN2B_hypo	CDKN2A_hypo	5903111030	R01C02	TERT_hyper	Male
CS_119	PTEN_hypo	CDKN2B_hypo	CDKN2A_hypo	5859501023	R01C02	TERT_hypo	Male
CS_122	PTEN_hypo	CDKN2B_hypo	CDKN2A_hypo	201496850114	R02C01	TERT_hypo	Male
CS_125	PTEN_hyper	CDKN2B_hyper	CDKN2A_hypo	5859501023	R02C01	TERT_hyper	Male
CS_126	PTEN_hypo	CDKN2B_hyper	CDKN2A_hypo	204339110005	R05C01	TERT_hypo	Male
CS_127	PTEN_hyper	CDKN2B_hyper	CDKN2A_hypo	5903111030	R04C02	TERT_hyper	Female
CS_135	PTEN_hypo	CDKN2B_hypo	CDKN2A_hypo	5859501023	R02C02	TERT_hypo	Male
CS_139	PTEN_hyper	CDKN2B_hypo	CDKN2A_hypo	201508110031	R04C01	TERT_hyper	Female
CS_149	PTEN_hyper	CDKN2B_hypo	CDKN2A_hypo	5859501025	R03C02	TERT_hyper	Male
CS_150	PTEN_hypo	CDKN2B_hypo	CDKN2A_hypo	5859501025	R03C01	TERT_hypo	Male
CS_152	PTEN_hypo	CDKN2B_hypo	CDKN2A_hyper	204339110035	R05C01	TERT_hypo	Male
CS_159	PTEN_hypo	CDKN2B_hypo	CDKN2A_hypo	5903111029	R05C01	TERT_hypo	Male
CS_160	PTEN_hypo	CDKN2B_hypo	CDKN2A_hypo	5903111029	R06C02	TERT_hypo	Female
CS_164	PTEN_hypo	CDKN2B_hypo	CDKN2A_hypo	5903111029	R06C01	TERT_hyper	Female
CS_165	PTEN_hypo	CDKN2B_hypo	CDKN2A_hypo	5903111030	R06C01	TERT_hypo	Male
CS_166	PTEN_hypo	CDKN2B_hypo	CDKN2A_hypo	5903111029	R02C01	TERT_hypo	Female
CS_168	PTEN_hypo	CDKN2B_hypo	CDKN2A_hypo	204339110027	R02C01	TERT_hypo	Female
CS_169	PTEN_hypo	CDKN2B_hypo	CDKN2A_hypo	204339110035	R06C01	TERT_hypo	Male
CS_187	PTEN_hypo	CDKN2B_hypo	CDKN2A_hypo	201496710150	R06C01	TERT_hyper	Male
CS_213	PTEN_hyper	CDKN2B_hypo	CDKN2A_hyper	100994770004	R03C02	TERT_hypo	Female
CS_214	PTEN_hyper	CDKN2B_hypo	CDKN2A_hypo	204339110027	R05C01	TERT_hyper	Male
CS_219	PTEN_hypo	CDKN2B_hypo	CDKN2A_hyper	204339110027	R04C01	TERT_hypo	Female
CS_232	PTEN_hyper	CDKN2B_hypo	CDKN2A_hyper	5859501023	R04C01	TERT_hyper	Male
CS_233	PTEN_hyper	CDKN2B_hypo	CDKN2A_hyper	5859501023	R06C02	TERT_hyper	Female
CS_235	PTEN_hyper	CDKN2B_hypo	CDKN2A_hyper	5903111030	R02C02	TERT_hyper	Male
CS_236	PTEN_hyper	CDKN2B_hyper	CDKN2A_hypo	5903111030	R05C01	TERT_hypo	Male
CS_240	PTEN_hyper	CDKN2B_hypo	CDKN2A_hyper	5859501023	R05C02	TERT_hypo	Male
CS_242	PTEN_hypo	CDKN2B_hypo	CDKN2A_hypo	201508110028	R05C01	TERT_hypo	Male
CS_243	PTEN_hyper	CDKN2B_hypo	CDKN2A_hyper	201508110028	R06C01	TERT_hyper	Male
CS_245	PTEN_hypo	CDKN2B_hypo	CDKN2A_hypo	201496860129	R06C01	TERT_hyper	Male
CS_247	PTEN_hypo	CDKN2B_hypo	CDKN2A_hypo	5903111030	R04C01	TERT_hypo	Male
CS_248	PTEN_hyper	CDKN2B_hypo	CDKN2A_hyper	101103430106	R01C02	TERT_hyper	Male
CS_249	PTEN_hypo	CDKN2B_hypo	CDKN2A_hyper	201508110028	R02C01	TERT_hyper	Male
CS_250	PTEN_hyper	CDKN2B_hypo	CDKN2A_hyper	204339110027	R08C01	TERT_hyper	Female
CS_251	PTEN_hypo	CDKN2B_hypo	CDKN2A_hypo	5903111029	R01C01	TERT_hypo	Male
CS_253	PTEN_hypo	CDKN2B_hypo	CDKN2A_hypo	204339110035	R01C01	TERT_hypo	Female
CS_255	PTEN_hypo	CDKN2B_hypo	CDKN2A_hypo	204339110035	R02C01	TERT_hypo	Male
CS_258	PTEN_hypo	CDKN2B_hyper	CDKN2A_hypo	101103430084	R01C01	TERT_hyper	Male
CS_259	PTEN_hypo	CDKN2B_hypo	CDKN2A_hypo	204339110035	R03C01	TERT_hypo	Female
CS_261	PTEN_hypo	CDKN2B_hypo	CDKN2A_hypo	204339110027	R07C01	TERT_hyper	Female
CS_267	PTEN_hypo	CDKN2B_hypo	CDKN2A_hyper	204339110035	R07C01	TERT_hypo	Male
CSMETH_1	PTEN_hypo	CDKN2B_hypo	CDKN2A_hypo	204339110027	R06C01	TERT_hypo	Female
CSMETH_2	PTEN_hyper	CDKN2B_hypo	CDKN2A_hypo	5903111029	R04C02	TERT_hypo	Male
CSMETH_3	PTEN_hypo	CDKN2B_hypo	CDKN2A_hypo	204339110005	R04C01	TERT_hypo	Female
CSMETH_4	PTEN_hypo	CDKN2B_hypo	CDKN2A_hypo	201506830054	R06C01	TERT_hyper	Male
CSMETH_5	PTEN_hyper	CDKN2B_hypo	CDKN2A_hypo	204339110008	R04C01	TERT_hyper	Female
CSMETH_6	PTEN_hypo	CDKN2B_hypo	CDKN2A_hypo	204339110021	R02C01	TERT_hyper	Male

## Sheet: SuppTable5_DMP_WT_IDH1_genes
Summary of differentially methylated probes, IDHwt vs IDH1
	logFC	AveExpr	t	P.Value	adj.P.Val	B	IDH_WT_AVG	IDH1_MUT_AVG	deltaBeta	CHR	MAPINFO	Strand	Type	gene	feature	cgi	feat.cgi	UCSC_CpG_Islands_Name	DHS	Enhancer	Phantom	Probe_SNPs	Probe_SNPs_10
cg23752752	0.41395	0.616953	8.14347	4.12926e-10	0.000115984	13.0043	0.311419	0.725369	0.41395	7	4778908	R	I	FOXK1	Body	opensea	Body-opensea		TRUE	TRUE
cg13782884	0.390266	0.376303	7.88928	9.25004e-10	0.000115984	12.2307	0.0882494	0.478516	0.390266	1	27339287	F	I	FAM46B	5'UTR	island	5'UTR-island	chr1:27338879-27339441	NA	NA
cg27605300	0.40164	0.443931	7.77338	1.33886e-09	0.000115984	11.8758	0.147482	0.549122	0.40164	17	79360456	R	I		IGR	island	IGR-island	chr17:79360383-79361723	NA	NA
cg26331172	0.437915	0.518377	7.72896	1.54322e-09	0.000115984	11.7394	0.195154	0.633069	0.437915	1	151118299	R	I	SEMA6C	5'UTR	island	5'UTR-island	chr1:151118049-151119373	NA	NA
cg12184886	0.525431	0.475353	7.70668	1.65727e-09	0.000115984	11.6709	0.0875349	0.612966	0.525431	17	73584029	R	II	MYO15B	TSS200	island	TSS200-island	chr17:73583838-73586337	NA	NA	high-CpG:71095432-71096174
cg06861426	0.340754	0.365105	7.65606	1.94906e-09	0.000115984	11.5151	0.113595	0.45435	0.340754	5	179244317	R	I	SQSTM1	5'UTR	island	5'UTR-island	chr5:179243545-179244453	NA	NA
cg05327835	0.48451	0.413349	7.5997	2.33543e-09	0.000115984	11.3414	0.0557343	0.540245	0.48451	4	996175	F	I	IDUA	Body	island	Body-island	chr4:995482-997541	NA	TRUE
cg08090640	0.367822	0.538819	7.55831	2.6676e-09	0.000115984	11.2137	0.267331	0.635153	0.367822	17	41159289	R	II	IFI35	Body	opensea	Body-opensea		NA	NA
cg04809597	0.504548	0.468052	7.51371	3.07904e-09	0.000115984	11.0759	0.0956473	0.600195	0.504548	15	67357361	F	II	SMAD3	TSS1500	island	TSS1500-island	chr15:67357339-67359061	NA	NA
cg17449954	0.400586	0.592028	7.50973	3.11869e-09	0.000115984	11.0636	0.296357	0.696944	0.400586	1	40105667	F	I	HEYL	TSS1500	island	TSS1500-island	chr1:40105010-40105707	TRUE	NA	high-CpG:39877885-39878287
cg25525687	0.389447	0.323034	7.45312	3.74247e-09	0.000116884	10.8883	0.0355849	0.425032	0.389447	19	7982713	R	I		IGR	island	IGR-island	chr19:7980970-7982983	TRUE	NA
cg14447606	0.415771	0.540538	7.44278	3.86934e-09	0.000116884	10.8563	0.233659	0.64943	0.415771	2	72370328	F	I	CYP26B1	Body	island	Body-island	chr2:72370296-72370682	NA	TRUE
cg26884027	0.416348	0.417744	7.40138	4.42202e-09	0.000116884	10.728	0.110439	0.526787	0.416348	1	29586418	F	I	PTPRU	Body	island	Body-island	chr1:29585897-29586598	TRUE	NA	high-CpG:29458981-29459255
cg23867647	0.339546	0.625486	7.39603	4.49909e-09	0.000116884	10.7114	0.374868	0.714414	0.339546	19	36246816	F	II	HSPB6	Body	island	Body-island	chr19:36246328-36247982	TRUE	NA
cg26920327	0.248927	0.689921	7.38155	4.71433e-09	0.000116884	10.6665	0.506189	0.755116	0.248927	19	41035836	R	II	SPTBN4	TSS1500	shore	TSS1500-shore	chr19:41035100-41035440	NA	TRUE
cg22429911	0.14405	0.891029	7.35799	5.087e-09	0.000118241	10.5933	0.784706	0.928756	0.14405	5	34686500	F	II	RAI14	TSS1500	opensea	TSS1500-opensea		NA	TRUE		rs13188740
cg25393494	0.343779	0.595528	7.32927	5.58172e-09	0.000122108	10.5041	0.341787	0.685566	0.343779	17	17109936	F	II	PLD6	TSS1500	island	TSS1500-island	chr17:17109893-17110296	NA	TRUE
cg08446900	0.344281	0.32789	7.27821	6.58396e-09	0.000136032	10.3453	0.0737779	0.418059	0.344281	17	38501519	R	I	RARA	Body	island	Body-island	chr17:38501396-38501839	NA	TRUE
cg05824218	0.338157	0.582463	7.23263	7.63085e-09	0.000149363	10.2034	0.332871	0.671028	0.338157	17	38499096	F	II	RARA	1stExon	shore	1stExon-shore	chr17:38497527-38498963	NA	NA
cg16276850	0.383415	0.532899	7.17679	9.14466e-09	0.000167531	10.0294	0.249902	0.633317	0.383415	17	38498914	F	II	RARA	5'UTR	island	5'UTR-island	chr17:38497527-38498963	NA	NA
cg19567295	0.431355	0.416002	7.15293	9.88055e-09	0.000167531	9.95497	0.0976205	0.528976	0.431355	14	89884237	R	I	FOXN3	TSS1500	island	TSS1500-island	chr14:89882421-89884278	NA	TRUE
cg24783211	0.406804	0.370101	7.152	9.91046e-09	0.000167531	9.95206	0.0698407	0.476645	0.406804	4	55093038	R	I		IGR	island	IGR-island	chr4:55092961-55093242	NA	NA
cg01962146	0.403925	0.505521	7.13552	1.04546e-08	0.000169047	9.90065	0.207386	0.611311	0.403925	4	995931	R	II	IDUA	Body	island	Body-island	chr4:995482-997541	NA	NA		rs6830825
cg22533606	0.319743	0.482294	7.11598	1.11396e-08	0.000172589	9.83961	0.246294	0.566036	0.319743	17	79360405	F	II		IGR	island	IGR-island	chr17:79360383-79361723	NA	NA
cg00630164	0.487884	0.470427	7.10339	1.16044e-08	0.000172589	9.80029	0.110322	0.598206	0.487884	1	41250062	F	I	KCNQ4	1stExon	island	1stExon-island	chr1:41249090-41250161	NA	NA
cg02374996	0.391637	0.414585	7.08748	1.22197e-08	0.000172589	9.7506	0.12552	0.517157	0.391637	9	92220771	F	II	GADD45G	Body	island	Body-island	chr9:92219771-92221411	NA	NA
cg13708645	0.387517	0.50718	7.07733	1.26295e-08	0.000172589	9.71886	0.221156	0.608673	0.387517	12	121974305	R	II	KDM2B	Body	shore	Body-shore	chr12:121975028-121976140	NA	TRUE
cg01948978	0.293539	0.68543	7.06857	1.29941e-08	0.000172589	9.69149	0.46877	0.762309	0.293539	1	203712327	R	II	ATP2B4	3'UTR	opensea	3'UTR-opensea		NA	TRUE
cg23164535	0.268532	0.655171	7.04823	1.38821e-08	0.000173301	9.6279	0.456969	0.725501	0.268532	6	32044869	R	II	TNXB	Body	shore	Body-shore	chr6:32046815-32047094	NA	NA
cg20457523	0.254346	0.786026	7.04188	1.41715e-08	0.000173301	9.60805	0.598295	0.852641	0.254346	7	75956146	R	II	YWHAG	3'UTR	shelf	3'UTR-shelf	chr7:75958865-75959074	NA	NA			rs34722679
cg13746919	0.164158	0.831637	7.03315	1.45797e-08	0.000173301	9.58074	0.710472	0.87463	0.164158	10	81837573	R	II	C10orf57	TSS1500	shore	TSS1500-shore	chr10:81838359-81839078	NA	NA
cg17322655	0.30469	0.531201	7.02364	1.50377e-08	0.000173301	9.55098	0.30631	0.611	0.30469	2	242802127	F	I	PDCD1	TSS1500	shelf	TSS1500-shelf	chr2:242805752-242806034	TRUE	TRUE
cg24586121	0.340118	0.450921	7.01583	1.54247e-08	0.000173301	9.52654	0.199881	0.54	0.340118	2	220377759	R	I	ACCN4	TSS1500	island	TSS1500-island	chr2:220377743-220377946	NA	TRUE
cg10855395	0.374749	0.510742	7.00759	1.58436e-08	0.000173301	9.50076	0.234141	0.60889	0.374749	12	125413124	R	II		IGR	island	IGR-island	chr12:125412891-125413165	NA	NA
cg27425327	0.324389	0.449363	6.9859	1.70024e-08	0.000178584	9.43285	0.209933	0.534322	0.324389	12	102270723	R	II	DRAM1	TSS1500	shore	TSS1500-shore	chr12:102270754-102271801	NA	NA
cg10036013	0.411007	0.630797	6.97797	1.74468e-08	0.000178584	9.40803	0.327435	0.738442	0.411007	7	4778839	F	II	FOXK1	Body	opensea	Body-opensea		TRUE	TRUE
cg05039004	0.400684	0.361205	6.97238	1.77672e-08	0.000178584	9.39052	0.0654621	0.466146	0.400684	1	29586299	R	I	PTPRU	Body	island	Body-island	chr1:29585897-29586598	TRUE	NA
cg00348467	0.324933	0.448373	6.9472	1.92855e-08	0.000185779	9.31163	0.208542	0.533474	0.324933	17	43222121	R	I		IGR	island	IGR-island	chr17:43221927-43222388	TRUE	TRUE
cg08571821	0.173601	0.848714	6.94171	1.96333e-08	0.000185779	9.29444	0.72058	0.894181	0.173601	16	68003649	F	II	SLC12A4	TSS1500	island	TSS1500-island	chr16:68003407-68003759	NA	NA
cg19719930	0.295631	0.729523	6.93631	1.99816e-08	0.000185779	9.27752	0.511319	0.806951	0.295631	17	70339343	F	II		IGR	opensea	IGR-opensea		NA	NA
cg03461110	0.420517	0.616796	6.89797	2.26408e-08	0.000205368	9.15731	0.306415	0.726932	0.420517	7	4778881	F	II	FOXK1	Body	opensea	Body-opensea		TRUE	TRUE		rs79101635
cg25266895	0.471881	0.482333	6.86686	2.50571e-08	0.000221874	9.05973	0.134039	0.60592	0.471881	7	4921975	R	II	RADIL	5'UTR	shore	5'UTR-shore	chr7:4922707-4923576	NA	TRUE
cg10279148	0.2358	0.83881	6.85854	2.57465e-08	0.000222677	9.03362	0.664767	0.900567	0.2358	16	8960126	R	II	CARHSP1	5'UTR	shelf	5'UTR-shelf	chr16:8962189-8963190	NA	NA
cg08313406	0.31205	0.606578	6.83516	2.7787e-08	0.000234862	8.96023	0.376255	0.688305	0.31205	19	42415303	F	II		IGR	shore	IGR-shore	chr19:42416992-42417513	NA	NA
cg03746765	0.220147	0.721787	6.81667	2.95154e-08	0.000243928	8.90216	0.559298	0.779445	0.220147	17	15288099	F	II		IGR	opensea	IGR-opensea		NA	TRUE		rs7209694
cg06693983	0.35908	0.605454	6.80875	3.02884e-08	0.000244874	8.87729	0.340419	0.699499	0.35908	19	55889216	R	I	TMEM190	Body	island	Body-island	chr19:55889005-55889476	NA	TRUE
cg04508482	0.416459	0.43558	6.79276	3.19107e-08	0.000252501	8.82708	0.128194	0.544653	0.416459	4	996280	R	I	IDUA	Body	island	Body-island	chr4:995482-997541	NA	TRUE
cg14326260	0.254254	0.771301	6.75814	3.57294e-08	0.000272165	8.7183	0.583638	0.837892	0.254254	20	3913389	F	II	RNF24	3'UTR	opensea	3'UTR-opensea		NA	NA
cg02231404	0.285704	0.521753	6.75703	3.58595e-08	0.000272165	8.71481	0.310877	0.596581	0.285704	20	62679635	R	I	SOX18	Body	island	Body-island	chr20:62679424-62680883	NA	NA
cg24134897	0.32957	0.584281	6.73474	3.85686e-08	0.000283434	8.64472	0.341027	0.670597	0.32957	11	859670	F	I	TSPAN4	5'UTR	shore	5'UTR-shore	chr11:858575-858932	TRUE	TRUE
cg03511735	0.282963	0.861621	6.72224	4.01758e-08	0.000283434	8.60543	0.652768	0.935731	0.282963	8	142405227	R	I		IGR	shelf	IGR-shelf	chr8:142401533-142402494	NA	NA
cg04112058	0.16139	0.831198	6.71534	4.10916e-08	0.000283434	8.58374	0.712077	0.873467	0.16139	16	46648124	R	II	SHCBP1	Body	opensea	Body-opensea		NA	TRUE
cg13452994	0.337602	0.336532	6.71088	4.16952e-08	0.000283434	8.56971	0.087349	0.424951	0.337602	2	3699195	F	II		IGR	island	IGR-island	chr2:3699125-3699465	NA	TRUE
cg19372975	0.117497	0.891102	6.7102	4.17876e-08	0.000283434	8.56758	0.804378	0.921875	0.117497	2	242212901	R	I	HDLBP	5'UTR	shore	5'UTR-shore	chr2:242211289-242212308	NA	NA
cg04933208	0.4014	0.3831	6.70163	4.2975e-08	0.000283434	8.54062	0.0868286	0.488229	0.4014	1	29586414	F	I	PTPRU	Body	island	Body-island	chr1:29585897-29586598	TRUE	NA	high-CpG:29458981-29459255		rs1128404
cg06635133	0.227027	0.79514	6.69583	4.37979e-08	0.000283434	8.52236	0.627572	0.854599	0.227027	16	17528276	R	II	XYLT1	Body	opensea	Body-opensea		NA	TRUE
cg23882658	0.508884	0.468078	6.69297	4.42085e-08	0.000283434	8.51338	0.0924739	0.601357	0.508884	17	1959132	R	II	HIC1	TSS1500	island	TSS1500-island	chr17:1952919-1962328	NA	NA
cg08160350	0.505223	0.456426	6.68793	4.49428e-08	0.000283434	8.49753	0.0835232	0.588746	0.505223	4	996052	F	II	IDUA	Body	island	Body-island	chr4:995482-997541	NA	NA
cg05474943	0.273903	0.718285	6.68778	4.49655e-08	0.000283434	8.49704	0.516118	0.790021	0.273903	4	6732464	F	II		IGR	shelf	IGR-shelf	chr4:6728911-6729200	NA	NA
cg17761410	0.0952621	0.888056	6.67762	4.64833e-08	0.000288118	8.46509	0.817744	0.913006	0.0952621	7	148429722	F	II	CUL1	Body	opensea	Body-opensea		NA	TRUE
cg22581896	0.364328	0.76673	6.66187	4.89404e-08	0.000298375	8.41552	0.497822	0.862149	0.364328	7	4779225	R	II	FOXK1	Body	opensea	Body-opensea		NA	TRUE			rs79382505
cg22305268	0.340189	0.693375	6.65483	5.00801e-08	0.000300399	8.39337	0.442283	0.782472	0.340189	3	193857540	F	II		IGR	shore	IGR-shore	chr3:193858770-193859695	NA	NA
cg14644871	0.355431	0.452611	6.64767	5.12675e-08	0.00030264	8.37082	0.190269	0.5457	0.355431	7	26192756	F	II	NFE2L3	Body	island	Body-island	chr7:26191794-26192757	NA	NA
cg23333820	0.130365	0.840466	6.62667	5.49123e-08	0.000313532	8.30472	0.744243	0.874609	0.130365	10	104165160	R	I	PSD	Body	shelf	Body-shelf	chr10:104168558-104169153	NA	NA
cg22047013	0.290496	0.519076	6.62367	5.54536e-08	0.000313532	8.29528	0.304663	0.595159	0.290496	5	169593	F	II	PLEKHG4B	Body	island	Body-island	chr5:169578-169798	NA	NA
cg19982129	0.400695	0.361493	6.62263	5.56418e-08	0.000313532	8.29202	0.0657415	0.466437	0.400695	17	39705181	R	I		IGR	island	IGR-island	chr17:39705045-39705332	NA	TRUE
cg01193217	0.36142	0.369964	6.61758	5.65695e-08	0.000314002	8.2761	0.103202	0.464622	0.36142	8	145104575	R	II		IGR	island	IGR-island	chr8:145103285-145108027	NA	TRUE
cg26450860	0.413515	0.470673	6.60884	5.82114e-08	0.000318364	8.24857	0.165459	0.578974	0.413515	12	125413164	F	II		IGR	island	IGR-island	chr12:125412891-125413165	NA	NA
cg05951576	0.373473	0.471893	6.59701	6.05081e-08	0.000326129	8.21133	0.196234	0.569707	0.373473	17	42083264	F	I	PYY	TSS1500	island	TSS1500-island	chr17:42082027-42084972	NA	TRUE
cg14722290	0.276797	0.690432	6.58432	6.30733e-08	0.000335098	8.17137	0.486129	0.762926	0.276797	11	3144774	R	I	OSBPL5	Body	shelf	Body-shelf	chr11:3141642-3141877	NA	NA
cg11245205	0.322089	0.425752	6.56478	6.72397e-08	0.000352202	8.10981	0.18802	0.510109	0.322089	17	17398264	R	I	RASD1	3'UTR	island	3'UTR-island	chr17:17398248-17400346	NA	NA
cg02824980	0.33523	0.454716	6.54199	7.24481e-08	0.000359856	8.038	0.207285	0.542514	0.33523	19	15783725	R	II	CYP4F12	TSS200	opensea	TSS200-opensea		TRUE	NA
cg24053715	0.402655	0.337911	6.53436	7.42804e-08	0.000359856	8.01396	0.040713	0.443368	0.402655	22	38214548	R	II		IGR	island	IGR-island	chr22:38214547-38215175	NA	TRUE
cg09038058	0.442514	0.369894	6.53203	7.48509e-08	0.000359856	8.0066	0.043277	0.485791	0.442514	17	38497528	R	II	RARA	TSS1500	island	TSS1500-island	chr17:38497527-38498963	NA	NA
cg15472071	0.408397	0.51454	6.53182	7.49018e-08	0.000359856	8.00595	0.213103	0.621501	0.408397	1	16085984	F	II	FBLIM1	5'UTR	shore	5'UTR-shore	chr1:16085147-16085862	TRUE	NA
cg25634141	0.34806	0.57101	6.53033	7.52681e-08	0.000359856	8.00125	0.314109	0.662169	0.34806	17	39705046	R	II		IGR	island	IGR-island	chr17:39705045-39705332	NA	TRUE
cg05212706	0.316031	0.483483	6.52265	7.71834e-08	0.000359856	7.97707	0.250222	0.566253	0.316031	14	100204072	R	I		IGR	island	IGR-island	chr14:100204040-100204262	TRUE	TRUE
cg19220719	0.347582	0.587893	6.52167	7.74321e-08	0.000359856	7.97397	0.331344	0.678926	0.347582	10	77532329	F	I		IGR	opensea	IGR-opensea		NA	NA
cg26458452	0.316786	0.558116	6.51948	7.7989e-08	0.000359856	7.96708	0.324298	0.641084	0.316786	7	140341135	F	II		IGR	island	IGR-island	chr7:140339997-140341136	TRUE	NA
cg06033579	0.211413	0.802541	6.51905	7.80988e-08	0.000359856	7.96572	0.646499	0.857911	0.211413	1	12662841	F	I	DHRS3	Body	opensea	Body-opensea		NA	TRUE
cg01406312	0.256219	0.387414	6.51499	7.91461e-08	0.000359856	7.9529	0.1983	0.454519	0.256219	3	47620990	R	I	CSPG5	TSS1500	island	TSS1500-island	chr3:47619112-47621131	TRUE	NA
cg04764624	0.336907	0.46325	6.51085	8.02245e-08	0.000359856	7.93988	0.214581	0.551488	0.336907	17	29718129	F	II	RAB11FIP4	TSS1500	shore	TSS1500-shore	chr17:29718230-29719291	NA	NA
cg01826138	0.113123	0.898914	6.50981	8.04996e-08	0.000359856	7.93658	0.815418	0.928541	0.113123	2	181843183	R	II		IGR	shore	IGR-shore	chr2:181844791-181845514	NA	NA
cg20587808	0.379435	0.682803	6.50644	8.13919e-08	0.000359856	7.92597	0.402744	0.782178	0.379435	3	184320123	F	II		IGR	island	IGR-island	chr3:184320005-184320218	NA	NA
cg23892836	0.256838	0.546919	6.50325	8.22475e-08	0.000359856	7.91591	0.357348	0.614186	0.256838	6	29692085	F	II	HLA-F	Body	island	Body-island	chr6:29691106-29692093	TRUE	TRUE
cg23571857	0.27946	0.540414	6.4967	8.40299e-08	0.00036338	7.89527	0.334146	0.613606	0.27946	17	6658898	F	II	XAF1	TSS1500	opensea	TSS1500-opensea		NA	NA
cg15249446	0.503973	0.478311	6.49282	8.51066e-08	0.000363805	7.88302	0.106332	0.610304	0.503973	19	42419430	F	I		IGR	island	IGR-island	chr19:42419338-42419564	NA	NA
cg17142470	0.423085	0.480904	6.48595	8.70419e-08	0.000364776	7.86138	0.168627	0.591712	0.423085	8	22409684	F	II	SORBS3	5'UTR	shore	5'UTR-shore	chr8:22408672-22409635	TRUE	NA
cg00102996	0.484526	0.512723	6.48507	8.72953e-08	0.000364776	7.85858	0.155097	0.639623	0.484526	9	92220617	R	II	GADD45G	Body	island	Body-island	chr9:92219771-92221411	NA	NA
cg09944400	0.235895	0.813663	6.47391	9.05458e-08	0.000374154	7.8234	0.63955	0.875445	0.235895	12	95043227	F	II	TMCC3	Body	shore	Body-shore	chr12:95043551-95044312	TRUE	TRUE
cg14057303	0.239252	0.699966	6.4634	9.3716e-08	0.000379827	7.79028	0.523375	0.762627	0.239252	9	109683834	F	II	MIR548Q	Body	opensea	Body-opensea		NA	TRUE
cg15994467	0.4607	0.574488	6.4546	9.6458e-08	0.000379827	7.76252	0.234448	0.695147	0.4607	12	52401523	F	II	GRASP	Body	island	Body-island	chr12:52400467-52401696	TRUE	NA		rs2603742
cg17769442	0.432438	0.424087	6.45426	9.65665e-08	0.000379827	7.76144	0.104906	0.537344	0.432438	19	45578863	F	II	ZNF296	Body	shore	Body-shore	chr19:45579321-45580018	NA	NA	low-CpG:50270703-50270775
cg06666376	0.161433	0.749858	6.45383	9.67001e-08	0.000379827	7.76011	0.630705	0.792138	0.161433	19	3480596	R	II	C19orf77	TSS200	shore	TSS200-shore	chr19:3481782-3482048	NA	NA
cg04934382	0.464343	0.59414	6.4516	9.74091e-08	0.000379827	7.75308	0.251411	0.715754	0.464343	17	77766335	F	II		IGR	island	IGR-island	chr17:77763364-77767356	NA	TRUE
cg09754197	0.215507	0.783229	6.44654	9.90387e-08	0.000379827	7.73711	0.624165	0.839672	0.215507	6	7113738	F	II	RREB1	5'UTR	shelf	5'UTR-shelf	chr6:7107075-7109854	NA	TRUE
cg15593298	0.364253	0.399436	6.4423	1.00423e-07	0.000379827	7.72375	0.130583	0.494836	0.364253	3	142681996	F	I	PAQR9	1stExon	island	1stExon-island	chr3:142681137-142683268	TRUE	NA
cg15971010	0.37127	0.443552	6.43599	1.02524e-07	0.000379827	7.70383	0.169519	0.540789	0.37127	17	19436900	R	I	SLC47A1	TSS1500	island	TSS1500-island	chr17:19436788-19437692	TRUE	NA
cg22171829	0.470283	0.423816	6.42951	1.04724e-07	0.000379827	7.68339	0.0767027	0.546986	0.470283	7	95225520	R	II	PDK4	1stExon	island	1stExon-island	chr7:95225503-95226194	TRUE	TRUE
cg17845617	0.248641	0.799034	6.42912	1.04859e-07	0.000379827	7.68216	0.615514	0.864154	0.248641	19	3698157	R	I	PIP5K1C	Body	island	Body-island	chr19:3697837-3698378	NA	TRUE
cg02125316	0.345845	0.353205	6.42642	1.05791e-07	0.000379827	7.67364	0.097939	0.443784	0.345845	5	170878209	R	I	FGF18	Body	island	Body-island	chr5:170877798-170878210	TRUE	TRUE
cg16683508	0.295231	0.779929	6.4264	1.05795e-07	0.000379827	7.6736	0.562021	0.857252	0.295231	8	57233314	F	II	SDR16C5	TSS200	shore	TSS200-shore	chr8:57232370-57232795	TRUE	NA			rs79257272
cg09652652	0.434994	0.402958	6.42589	1.05973e-07	0.000379827	7.67198	0.0818905	0.516885	0.434994	3	194408845	F	I	FAM43A	3'UTR	island	3'UTR-island	chr3:194406440-194409045	NA	NA
cg02387244	0.299022	0.467273	6.42469	1.06392e-07	0.000379827	7.66819	0.246566	0.545588	0.299022	16	746132	R	II	FBXL16	Body	shore	Body-shore	chr16:743924-745943	TRUE	NA
cg15058462	0.134738	0.880223	6.42227	1.07238e-07	0.000379827	7.66056	0.780774	0.915511	0.134738	19	45666371	R	II	TRAPPC6A	3'UTR	opensea	3'UTR-opensea		NA	NA
cg04689023	0.415218	0.369295	6.41365	1.10309e-07	0.000386186	7.63339	0.0628243	0.478042	0.415218	19	13266516	F	II		IGR	island	IGR-island	chr19:13266389-13267030	TRUE	NA
cg17372806	0.339898	0.614444	6.40933	1.11883e-07	0.000386186	7.61975	0.363567	0.703465	0.339898	11	63448356	F	II	RTN3	TSS1500	shore	TSS1500-shore	chr11:63448704-63449386	NA	NA			rs78400327
cg09259772	0.347925	0.555869	6.40782	1.1244e-07	0.000386186	7.61498	0.299068	0.646992	0.347925	7	12726089	F	II	ARL4A	TSS1500	shore	TSS1500-shore	chr7:12726156-12727248	NA	NA
cg04645545	0.312135	0.384324	6.40579	1.13187e-07	0.000386186	7.6086	0.153939	0.466074	0.312135	10	103534563	R	I	FGF8	Body	shore	Body-shore	chr10:103535636-103536505	NA	NA
cg19496978	0.338734	0.431909	6.40175	1.14696e-07	0.000387777	7.59585	0.181891	0.520626	0.338734	1	120174149	F	II	ZNF697	5'UTR	opensea	5'UTR-opensea		TRUE	TRUE
cg00689225	0.295732	0.713984	6.39724	1.16406e-07	0.0003893	7.58161	0.495706	0.791438	0.295732	14	35871954	R	II	NFKBIA	Body	shore	Body-shore	chr14:35873047-35873990	NA	NA
cg14424538	0.434414	0.36291	6.39352	1.17836e-07	0.0003893	7.56987	0.0422717	0.476686	0.434414	20	1784365	R	II		IGR	island	IGR-island	chr20:1783824-1784552	NA	NA
cg01884681	0.301786	0.713483	6.38973	1.19305e-07	0.0003893	7.55794	0.490736	0.792522	0.301786	17	70339149	R	II		IGR	opensea	IGR-opensea		NA	TRUE
cg02632542	0.202951	0.673882	6.38966	1.19334e-07	0.0003893	7.55771	0.524085	0.727036	0.202951	17	72210669	R	I	MGC16275	TSS1500	shore	TSS1500-shore	chr17:72208474-72208902	NA	NA
cg06456031	0.466593	0.43155	6.38289	1.22013e-07	0.000394579	7.53634	0.0871607	0.553753	0.466593	7	134832850	F	II	TMEM140	1stExon	opensea	1stExon-opensea		NA	TRUE	low-CpG:134483321-134483469
cg07056299	0.283278	0.680173	6.38	1.23172e-07	0.000394894	7.52724	0.471087	0.754365	0.283278	7	73393148	R	II		IGR	opensea	IGR-opensea		TRUE	NA
cg07688604	0.404233	0.391429	6.36974	1.27389e-07	0.000400351	7.49484	0.0930661	0.497299	0.404233	12	133065928	F	I	FBRSL1	TSS1500	island	TSS1500-island	chr12:133065843-133066393	NA	NA
cg07875146	0.337564	0.460991	6.36929	1.27576e-07	0.000400351	7.49343	0.211836	0.5494	0.337564	5	141931288	R	II		IGR	opensea	IGR-opensea		NA	NA
cg01028796	0.211279	0.838731	6.36803	1.28104e-07	0.000400351	7.48946	0.682787	0.894066	0.211279	9	95525261	F	II	BICD2	Body	shore	Body-shore	chr9:95526459-95527825	NA	NA			rs79087898
cg24921808	0.246243	0.74554	6.36084	1.31159e-07	0.000404139	7.46677	0.56379	0.810032	0.246243	19	740313	F	I	PALM	Body	island	Body-island	chr19:740196-740609	NA	NA
cg06012872	0.360245	0.393514	6.36007	1.31489e-07	0.000404139	7.46435	0.12762	0.487864	0.360245	10	45374841	R	II		IGR	opensea	IGR-opensea		TRUE	TRUE
cg18556822	0.182654	0.801322	6.3567	1.32952e-07	0.000405285	7.45371	0.666506	0.84916	0.182654	2	169658881	F	II	NOSTRIN	5'UTR	opensea	5'UTR-opensea		NA	TRUE
cg24911891	0.280965	0.755669	6.35116	1.35386e-07	0.000406065	7.43625	0.54829	0.829255	0.280965	8	142405051	R	I		IGR	shelf	IGR-shelf	chr8:142401533-142402494	NA	NA
cg06085204	0.441988	0.446933	6.34886	1.36413e-07	0.000406065	7.42897	0.120703	0.562692	0.441988	17	6659164	R	II	XAF1	5'UTR	opensea	5'UTR-opensea		NA	NA			rs17525966
cg11636504	0.297684	0.546387	6.34699	1.37252e-07	0.000406065	7.42308	0.326668	0.624352	0.297684	2	99439883	F	II	C2orf55	Body	island	Body-island	chr2:99438297-99439884	NA	NA
cg09230679	0.258577	0.728491	6.34627	1.37575e-07	0.000406065	7.42081	0.537637	0.796214	0.258577	12	116586898	R	II	MIR620	TSS1500	opensea	TSS1500-opensea		NA	NA
cg23749760	0.387336	0.40624	6.3381	1.4131e-07	0.000409692	7.39504	0.12035	0.507686	0.387336	7	149471044	F	II	ZNF467	TSS1500	island	TSS1500-island	chr7:149470114-149471054	NA	NA
cg07107756	0.304632	0.640183	6.33721	1.41723e-07	0.000409692	7.39223	0.415336	0.719968	0.304632	17	78161227	F	II	CARD14	TSS1500	shelf	TSS1500-shelf	chr17:78165077-78165293	TRUE	TRUE		rs60676134
cg20387815	0.34141	0.430304	6.33638	1.42109e-07	0.000409692	7.38961	0.178311	0.519722	0.34141	2	25391666	F	I	POMC	TSS200	island	TSS200-island	chr2:25391072-25391875	NA	NA
cg06969410	0.102289	0.887165	6.33325	1.43575e-07	0.000409746	7.37973	0.811666	0.913955	0.102289	2	20813834	F	II		IGR	opensea	IGR-opensea		NA	TRUE
cg01713348	0.255059	0.741015	6.33043	1.44909e-07	0.000409746	7.37084	0.552757	0.807817	0.255059	16	1480790	R	II	C16orf91	TSS1500	shore	TSS1500-shore	chr16:1480844-1481045	TRUE	NA
cg09077752	0.406577	0.428738	6.32933	1.45433e-07	0.000409746	7.36736	0.128645	0.535222	0.406577	11	115631389	R	II		IGR	shore	IGR-shore	chr11:115630398-115631117	NA	NA
cg02327522	0.169642	0.898544	6.31231	1.53779e-07	0.000430002	7.31366	0.773332	0.942974	0.169642	19	14633030	F	II		IGR	shelf	IGR-shelf	chr19:14628406-14629689	NA	NA
cg05806645	0.439873	0.436585	6.29732	1.6153e-07	0.000441531	7.26634	0.111917	0.55179	0.439873	8	9009352	F	II	PPP1R3B	TSS1500	island	TSS1500-island	chr8:9008058-9009353	NA	NA
cg25270886	0.325275	0.477571	6.29604	1.62207e-07	0.000441531	7.26231	0.237487	0.562762	0.325275	17	77752742	F	I	CBX2	Body	island	Body-island	chr17:77752051-77752772	NA	NA
cg10776862	0.413457	0.383333	6.29596	1.6225e-07	0.000441531	7.26205	0.0781628	0.49162	0.413457	19	50313003	F	II	FUZ	Body	shore	Body-shore	chr19:50312011-50312821	NA	NA			rs78389728
cg09850764	0.201025	0.81116	6.29521	1.62651e-07	0.000441531	7.25968	0.662784	0.863809	0.201025	16	1406322	R	I	GNPTG	Body	shore	Body-shore	chr16:1404833-1405236	NA	NA
cg24475272	0.158685	0.808061	6.28354	1.68998e-07	0.000449572	7.22284	0.690937	0.849621	0.158685	4	140432613	F	II	SETD7	3'UTR	opensea	3'UTR-opensea		NA	NA
cg21059475	0.38599	0.420584	6.28001	1.70967e-07	0.000449572	7.21169	0.135687	0.521677	0.38599	14	100203976	F	II		IGR	shore	IGR-shore	chr14:100204040-100204262	TRUE	TRUE
cg07503059	0.490598	0.476116	6.27954	1.7123e-07	0.000449572	7.21021	0.114008	0.604606	0.490598	5	111753938	F	II	EPB41L4A	Body	shore	Body-shore	chr5:111754477-111756222	NA	NA		rs77988103
cg09468836	0.315626	0.562047	6.27876	1.71666e-07	0.000449572	7.20777	0.329085	0.644711	0.315626	19	55889611	R	I	TMEM190	3'UTR	shore	3'UTR-shore	chr19:55889005-55889476	NA	NA
cg07381778	0.414839	0.354341	6.27756	1.72344e-07	0.000449572	7.20398	0.0481507	0.46299	0.414839	15	41786692	F	I	ITPKA	Body	island	Body-island	chr15:41785616-41788539	NA	NA
cg03889044	0.346041	0.474221	6.27664	1.72866e-07	0.000449572	7.20106	0.21881	0.564851	0.346041	2	242802099	F	II	PDCD1	TSS1500	shelf	TSS1500-shelf	chr2:242805752-242806034	TRUE	TRUE
cg05896042	0.422702	0.37764	6.26989	1.76732e-07	0.000456435	7.17978	0.0656451	0.488348	0.422702	19	11450090	R	I	RAB3D	5'UTR	island	5'UTR-island	chr19:11450016-11450414	NA	TRUE
cg21039631	0.301492	0.320443	6.26513	1.79513e-07	0.000457531	7.16476	0.0979135	0.399406	0.301492	1	117112854	F	II	CD58	Body	shore	Body-shore	chr1:117112960-117113883	NA	NA
cg23116115	0.350446	0.390779	6.26154	1.81639e-07	0.000457531	7.15343	0.132116	0.482563	0.350446	4	1004261	F	I	FGFRL1	TSS1500	island	TSS1500-island	chr4:1003106-1005455	NA	TRUE
cg02757456	0.291886	0.378156	6.26084	1.82058e-07	0.000457531	7.15121	0.162717	0.454602	0.291886	4	4577434	R	II		IGR	island	IGR-island	chr4:4577004-4577448	TRUE	TRUE
cg10480584	0.401767	0.383494	6.26053	1.82246e-07	0.000457531	7.15021	0.0869511	0.488719	0.401767	5	122424091	F	II	PRDM6	TSS1500	shore	TSS1500-shore	chr5:122424337-122424539	NA	NA
cg19595750	0.436401	0.448489	6.25876	1.83308e-07	0.000457531	7.14462	0.126383	0.562784	0.436401	12	133065939	F	I	FBRSL1	TSS1500	island	TSS1500-island	chr12:133065843-133066393	NA	NA
cg01419914	0.250447	0.600807	6.25451	1.85876e-07	0.000460848	7.13124	0.415953	0.6664	0.250447	17	79374691	R	II	BAHCC1	Body	island	Body-island	chr17:79366806-79374742	NA	NA
cg03443331	0.306074	0.550089	6.25113	1.87949e-07	0.000460956	7.12056	0.324178	0.630251	0.306074	2	97302668	R	II	KIAA1310	Body	shore	Body-shore	chr2:97303912-97304387	NA	NA
cg13022624	0.289627	0.779524	6.2504	1.88399e-07	0.000460956	7.11826	0.565751	0.855378	0.289627	2	38742789	R	II		IGR	opensea	IGR-opensea		NA	NA
cg09508531	0.401933	0.385151	6.2453	1.91582e-07	0.000465681	7.10214	0.0884864	0.490419	0.401933	5	122424059	F	I	PRDM6	TSS1500	shore	TSS1500-shore	chr5:122424337-122424539	NA	NA
cg27641628	0.388861	0.352927	6.23942	1.95308e-07	0.000471654	7.08361	0.0659101	0.454771	0.388861	7	134833031	R	II	TMEM140	5'UTR	opensea	5'UTR-opensea		NA	TRUE
cg13331550	0.428594	0.391988	6.23616	1.97411e-07	0.000473659	7.0733	0.0756449	0.504239	0.428594	1	151118416	F	II	SEMA6C	5'UTR	island	5'UTR-island	chr1:151118049-151119373	NA	NA
cg01726448	0.230266	0.724165	6.23254	1.99771e-07	0.000476247	7.06187	0.554207	0.784472	0.230266	7	1604448	F	I		IGR	opensea	IGR-opensea		TRUE	NA		rs71981231
cg13438961	0.403505	0.375499	6.23031	2.01232e-07	0.000476675	7.05485	0.0776738	0.481179	0.403505	1	41250071	F	I	KCNQ4	1stExon	island	1stExon-island	chr1:41249090-41250161	NA	NA		rs79364948
cg15711987	0.246032	0.749659	6.21953	2.08475e-07	0.000489151	7.02083	0.568064	0.814096	0.246032	10	99393886	F	II	MORN4	1stExon	shore	1stExon-shore	chr10:99392786-99393375	NA	NA
cg25520872	0.433963	0.435987	6.21777	2.09684e-07	0.000489151	7.01526	0.115681	0.549644	0.433963	8	81599569	R	I	ZNF704	Body	opensea	Body-opensea		TRUE	NA
cg24800655	0.399138	0.378723	6.21619	2.10775e-07	0.000489151	7.01027	0.0841219	0.483259	0.399138	12	133065941	F	I	FBRSL1	TSS1500	island	TSS1500-island	chr12:133065843-133066393	NA	NA
cg22698904	0.187873	0.782849	6.21455	2.11912e-07	0.000489151	7.00509	0.644181	0.832054	0.187873	3	35680387	R	II		IGR	shore	IGR-shore	chr3:35680509-35681628	NA	TRUE
cg21377512	0.382401	0.349772	6.21288	2.13075e-07	0.000489151	6.99983	0.0675232	0.449925	0.382401	6	41339358	R	II		IGR	island	IGR-island	chr6:41339236-41340027	NA	NA
cg26740494	0.32212	0.600034	6.20402	2.19362e-07	0.000494378	6.97185	0.362279	0.684399	0.32212	1	1567131	F	II	MMP23A	TSS1500	island	TSS1500-island	chr1:1564421-1570006	NA	NA
cg23021168	0.302414	0.419373	6.20078	2.21701e-07	0.000494378	6.96164	0.196162	0.498576	0.302414	5	102201137	F	II	PAM	TSS1500	shore	TSS1500-shore	chr5:102201583-102201912	NA	TRUE
cg22691587	0.186906	0.847234	6.19877	2.23167e-07	0.000494378	6.9553	0.70928	0.896186	0.186906	1	40349894	F	II	TRIT1	TSS1500	shore	TSS1500-shore	chr1:40348941-40349288	NA	NA
cg11648594	0.430362	0.461794	6.19848	2.23384e-07	0.000494378	6.95436	0.144145	0.574507	0.430362	1	1566860	F	I	MMP23A	TSS1500	island	TSS1500-island	chr1:1564421-1570006	NA	TRUE		rs28716803
cg10842229	0.294019	0.477493	6.19778	2.23895e-07	0.000494378	6.95216	0.260479	0.554498	0.294019	1	165513322	R	II	LOC400794	Body	opensea	Body-opensea		NA	TRUE
cg04482794	0.326544	0.302586	6.19666	2.24723e-07	0.000494378	6.94861	0.0615653	0.38811	0.326544	1	226925181	R	I	ITPKB	5'UTR	island	5'UTR-island	chr1:226924560-226926553	TRUE	NA
cg23516451	0.316766	0.677565	6.19663	2.24743e-07	0.000494378	6.94852	0.443761	0.760527	0.316766	5	38845028	R	II	OSMR	TSS1500	shore	TSS1500-shore	chr5:38845502-38846476	NA	NA
cg15866977	0.450554	0.415159	6.19495	2.25987e-07	0.000494378	6.94321	0.0826071	0.533161	0.450554	17	79919578	F	I	NOTUM	TSS1500	island	TSS1500-island	chr17:79917286-79920022	NA	NA
cg26767081	0.306899	0.56709	6.18804	2.31166e-07	0.000498905	6.92141	0.34057	0.647469	0.306899	3	194293260	R	I		IGR	opensea	IGR-opensea		TRUE	TRUE
cg27051683	0.272838	0.458278	6.18711	2.3187e-07	0.000498905	6.91848	0.256898	0.529736	0.272838	2	242802069	F	I	PDCD1	TSS1500	shelf	TSS1500-shelf	chr2:242805752-242806034	TRUE	TRUE		rs41404549
cg26105766	0.0744299	0.910248	6.18684	2.32081e-07	0.000498905	6.91761	0.855311	0.929741	0.0744299	10	76869969	F	II	DUSP13	TSS1500	shore	TSS1500-shore	chr10:76871055-76871620	NA	NA
cg08347042	0.321304	0.274552	6.18148	2.36196e-07	0.000500228	6.9007	0.0373984	0.358703	0.321304	19	45579378	R	I	ZNF296	1stExon	island	1stExon-island	chr19:45579321-45580018	NA	NA
cg16123090	0.310714	0.331734	6.18097	2.3659e-07	0.000500228	6.8991	0.102398	0.413112	0.310714	2	3699210	F	II		IGR	island	IGR-island	chr2:3699125-3699465	NA	TRUE
cg10858945	0.333548	0.567267	6.17907	2.38069e-07	0.000500228	6.8931	0.321077	0.654625	0.333548	10	116528318	R	II		IGR	island	IGR-island	chr10:116527524-116528474	TRUE	TRUE	high-CpG:116517945-116518410
cg10249224	0.315139	0.659018	6.17906	2.38076e-07	0.000500228	6.89307	0.426415	0.741554	0.315139	1	32828191	R	I	TSSK3	1stExon	shore	1stExon-shore	chr1:32826944-32828017	TRUE	TRUE
cg19438887	0.358083	0.389466	6.1691	2.45984e-07	0.000509006	6.86163	0.125167	0.48325	0.358083	15	90293408	R	II	MESP1	Body	island	Body-island	chr15:90293221-90294733	NA	NA
cg00819338	0.337278	0.536262	6.16843	2.46521e-07	0.000509006	6.85953	0.287318	0.624596	0.337278	3	133646065	R	II		IGR	shore	IGR-shore	chr3:133646094-133646650	TRUE	TRUE
cg11984971	0.286937	0.702214	6.16755	2.47239e-07	0.000509006	6.85673	0.490427	0.777364	0.286937	4	54765826	F	II		IGR	opensea	IGR-opensea		NA	TRUE
cg14473575	0.359863	0.461373	6.16694	2.47729e-07	0.000509006	6.85483	0.19576	0.555623	0.359863	3	193788394	R	II		IGR	shore	IGR-shore	chr3:193788481-193789266	NA	TRUE
cg18204158	0.349817	0.351441	6.16415	2.50013e-07	0.000510876	6.846	0.0932423	0.44306	0.349817	2	42329760	R	II		IGR	shore	IGR-shore	chr2:42328300-42328827	TRUE	TRUE
cg01940657	0.27405	0.616801	6.15994	2.53488e-07	0.000515147	6.83271	0.414526	0.688576	0.27405	11	117089445	F	II	PCSK7	Body	opensea	Body-opensea		NA	TRUE
cg01940964	0.425459	0.483444	6.15168	2.6045e-07	0.000526418	6.80665	0.169415	0.594874	0.425459	7	128471600	F	II	FLNC	Body	shore	Body-shore	chr7:128470443-128471161	NA	NA
cg13678009	0.297102	0.729369	6.14184	2.68992e-07	0.000540745	6.7756	0.510079	0.807181	0.297102	11	9684886	F	II	SWAP70	TSS1500	shore	TSS1500-shore	chr11:9685520-9686050	NA	NA
cg18727742	0.408288	0.396238	6.13468	2.75391e-07	0.000550632	6.75297	0.0948829	0.503171	0.408288	11	288301	R	I	ATHL1	TSS1500	shore	TSS1500-shore	chr11:288847-289239	NA	NA
cg07769588	0.244521	0.63686	6.12833	2.81185e-07	0.000557299	6.73294	0.45638	0.700902	0.244521	19	10655622	F	I	ATG4D	Body	shore	Body-shore	chr19:10654228-10655042	NA	NA
cg07769015	0.226732	0.754732	6.12775	2.81722e-07	0.000557299	6.73111	0.587382	0.814114	0.226732	8	142238770	F	II	SLC45A4	TSS200	shore	TSS200-shore	chr8:142237037-142237360	NA	TRUE
cg05702747	0.415505	0.463142	6.12293	2.86214e-07	0.000560558	6.71589	0.156459	0.571965	0.415505	16	89006455	F	II	CBFA2T3	5'UTR	island	5'UTR-island	chr16:89006334-89008600	NA	NA
cg19826026	0.369476	0.608325	6.11911	2.89819e-07	0.000560558	6.70384	0.335616	0.705092	0.369476	12	15114393	F	II	ARHGDIB	5'UTR	opensea	5'UTR-opensea		NA	NA
cg08883853	0.250768	0.624118	6.11757	2.9129e-07	0.000560558	6.69897	0.439027	0.689795	0.250768	7	1026168	F	I	CYP2W1	Body	island	Body-island	chr7:1026167-1026395	TRUE	NA
cg11412129	0.332743	0.500669	6.11126	2.9738e-07	0.000560558	6.67907	0.255073	0.587816	0.332743	1	88928839	F	I		IGR	shore	IGR-shore	chr1:88928283-88928760	TRUE	NA
cg07068187	0.309146	0.555239	6.11121	2.97431e-07	0.000560558	6.6789	0.327059	0.636206	0.309146	22	25349743	F	II		IGR	island	IGR-island	chr22:25348151-25349744	NA	NA			rs13057711
cg03333699	0.176314	0.776713	6.11016	2.98452e-07	0.000560558	6.6756	0.646576	0.82289	0.176314	7	966569	R	II	ADAP1	Body	shore	Body-shore	chr7:965987-966266	NA	NA
cg09072560	0.399728	0.395023	6.10985	2.98763e-07	0.000560558	6.6746	0.099986	0.499714	0.399728	1	32802218	F	II	MARCKSL1	TSS1500	island	TSS1500-island	chr1:32800859-32802229	TRUE	NA
cg17768691	0.33059	0.472657	6.10657	3.01992e-07	0.000560558	6.66426	0.22865	0.559241	0.33059	12	14720948	F	II	PLBD1	TSS200	island	TSS200-island	chr12:14720248-14721093	TRUE	NA
cg23209990	0.403006	0.342726	6.10615	3.02403e-07	0.000560558	6.66295	0.0452691	0.448275	0.403006	4	55097576	F	I	PDGFRA	5'UTR	island	5'UTR-island	chr4:55096185-55100331	TRUE	TRUE		rs73252941
cg14181940	0.271243	0.486353	6.10554	3.03013e-07	0.000560558	6.66101	0.28615	0.557393	0.271243	17	72463080	F	II	CD300A	Body	opensea	Body-opensea		NA	TRUE
cg08877374	0.401482	0.426255	6.10455	3.03998e-07	0.000560558	6.65789	0.129924	0.531405	0.401482	1	31845904	R	II	FABP3	1stExon	opensea	1stExon-opensea		TRUE	NA
cg23267759	0.419364	0.396742	6.10123	3.0733e-07	0.000560558	6.6474	0.0872114	0.506575	0.419364	18	19751335	F	I	GATA6	Body	island	Body-island	chr18:19744936-19752363	NA	TRUE
cg05461503	0.304236	0.696794	6.09929	3.09289e-07	0.000560558	6.64129	0.472239	0.776475	0.304236	3	45837170	R	II	SLC6A20	Body	shore	Body-shore	chr3:45837480-45838256	NA	NA
cg27453606	0.376142	0.316985	6.09844	3.10157e-07	0.000560558	6.63859	0.0393559	0.415498	0.376142	17	38498098	R	II	RARA	TSS1500	island	TSS1500-island	chr17:38497527-38498963	NA	NA
cg25651505	0.325925	0.388224	6.09786	3.10741e-07	0.000560558	6.63678	0.147661	0.473585	0.325925	2	85812023	F	II	VAMP5	Body	shore	Body-shore	chr2:85811340-85811855	TRUE	TRUE
cg24830898	0.187107	0.743818	6.09609	3.1255e-07	0.000560558	6.6312	0.605715	0.792822	0.187107	5	177964873	R	I	COL23A1	Body	opensea	Body-opensea		NA	NA
cg18564849	0.204849	0.762803	6.09588	3.12766e-07	0.000560558	6.63053	0.611605	0.816454	0.204849	1	230958741	R	I		IGR	opensea	IGR-opensea		NA	TRUE
cg11964773	0.251332	0.659673	6.09295	3.15796e-07	0.000560558	6.62126	0.474166	0.725498	0.251332	1	14924077	F	II	KIAA1026	TSS1500	shore	TSS1500-shore	chr1:14924610-14925993	NA	NA
cg09906991	0.239912	0.726625	6.09258	3.16179e-07	0.000560558	6.62009	0.549547	0.789459	0.239912	11	1248676	R	I	MUC5B	Body	shore	Body-shore	chr11:1247830-1248140	NA	NA
cg02304427	0.376515	0.33168	6.09111	3.17704e-07	0.000560558	6.61546	0.0537761	0.430292	0.376515	11	46402548	R	II	MDK	TSS200	shore	TSS200-shore	chr11:46402624-46404139	NA	NA
cg13163919	0.41743	0.443221	6.08784	3.21131e-07	0.000560558	6.60514	0.135118	0.552548	0.41743	15	70388014	F	II	TLE3	Body	island	Body-island	chr15:70387929-70393206	NA	NA
cg02551323	0.3866	0.357948	6.08626	3.22798e-07	0.000560558	6.60016	0.0726004	0.4592	0.3866	4	7104897	F	I	FLJ36777	Body	opensea	Body-opensea		NA	NA
cg04087740	0.292467	0.498562	6.08613	3.22939e-07	0.000560558	6.59974	0.282693	0.57516	0.292467	3	71804142	F	I	GPR27	1stExon	island	1stExon-island	chr3:71802560-71804209	NA	NA
cg11967111	0.241294	0.737278	6.08536	3.23749e-07	0.000560558	6.59733	0.55918	0.800474	0.241294	4	24105842	R	II		IGR	opensea	IGR-opensea		NA	TRUE			rs73094765
cg25694349	0.456399	0.412615	6.08524	3.23885e-07	0.000560558	6.59692	0.0757493	0.532148	0.456399	12	133065906	F	I	FBRSL1	TSS1500	island	TSS1500-island	chr12:133065843-133066393	NA	NA
cg10245608	0.351507	0.45858	6.08289	3.26388e-07	0.000560558	6.58952	0.199135	0.550641	0.351507	9	92221282	R	II	GADD45G	3'UTR	island	3'UTR-island	chr9:92219771-92221411	NA	NA
cg23189044	0.446947	0.420746	6.0816	3.27776e-07	0.000560558	6.58543	0.0908568	0.537804	0.446947	11	74178114	R	II	KCNE3	5'UTR	shore	5'UTR-shore	chr11:74178175-74178801	NA	TRUE
cg16646003	0.284863	0.63063	6.08092	3.28502e-07	0.000560558	6.58331	0.420374	0.705237	0.284863	5	6721777	R	II	POLS	5'UTR	opensea	5'UTR-opensea		NA	TRUE
cg15034300	0.424782	0.443735	6.08078	3.28653e-07	0.000560558	6.58286	0.130205	0.554987	0.424782	2	85134468	F	II		IGR	shore	IGR-shore	chr2:85132338-85133083	TRUE	NA
cg13249593	0.396009	0.359834	6.08061	3.28836e-07	0.000560558	6.58233	0.0675416	0.46355	0.396009	17	39705234	F	I		IGR	island	IGR-island	chr17:39705045-39705332	NA	TRUE
cg13407975	0.400954	0.491965	6.07794	3.31732e-07	0.000560558	6.57389	0.196022	0.596976	0.400954	19	18705946	F	I	CRLF1	Body	island	Body-island	chr19:18705929-18706147	NA	TRUE
cg27493151	0.527842	0.455501	6.07744	3.32273e-07	0.000560558	6.57233	0.0659033	0.593746	0.527842	19	38701994	F	I	DPF1	3'UTR	shore	3'UTR-shore	chr19:38700333-38700577	NA	NA
cg06592027	0.212508	0.754071	6.07667	3.3311e-07	0.000560558	6.5699	0.59722	0.809728	0.212508	5	38445220	F	II	EGFLAM	Body	opensea	Body-opensea		NA	NA
cg20917083	0.338679	0.432049	6.06967	3.40848e-07	0.000562817	6.54781	0.182072	0.520751	0.338679	12	15114233	R	II	ARHGDIB	5'UTR	opensea	5'UTR-opensea		NA	NA
cg02754470	0.258573	0.817703	6.06965	3.40875e-07	0.000562817	6.54774	0.626851	0.885425	0.258573	15	59157857	F	II		IGR	shore	IGR-shore	chr15:59157045-59157594	TRUE	TRUE
cg05242526	0.416677	0.39336	6.06809	3.42619e-07	0.000562817	6.54283	0.0858133	0.50249	0.416677	4	86396103	R	I	ARHGAP24	TSS200	opensea	TSS200-opensea		TRUE	NA
cg17941109	0.224816	0.747013	6.06694	3.43919e-07	0.000562817	6.53918	0.581078	0.805893	0.224816	19	17407198	F	II	ABHD8	Body	shore	Body-shore	chr19:17404959-17405377	TRUE	NA
cg23956385	0.19163	0.409958	6.0614	3.50231e-07	0.000562817	6.52169	0.268517	0.460146	0.19163	10	50323829	R	II	C10orf72	TSS1500	shore	TSS1500-shore	chr10:50323184-50323735	TRUE	NA
cg21309147	0.456101	0.38887	6.06109	3.50582e-07	0.000562817	6.52072	0.0522241	0.508325	0.456101	17	37382234	F	II	STAC2	TSS1500	island	TSS1500-island	chr17:37380953-37382363	NA	TRUE		rs74767487
cg18144560	0.203133	0.546733	6.05977	3.52106e-07	0.000562817	6.51655	0.396802	0.599934	0.203133	6	33283070	F	II	ZBTB22	Body	island	Body-island	chr6:33282855-33283196	NA	NA
cg04254886	0.170809	0.781438	6.05963	3.52268e-07	0.000562817	6.51611	0.655365	0.826173	0.170809	14	21489369	F	II	NDRG2	Body	shelf	Body-shelf	chr14:21492735-21494270	NA	NA		rs78564319
cg02011446	0.328227	0.406776	6.05895	3.53055e-07	0.000562817	6.51396	0.164513	0.49274	0.328227	19	13213716	R	I	LYL1	TSS200	island	TSS200-island	chr19:13213450-13213821	TRUE	TRUE	high-CpG:13074513-13074725
cg26860182	0.402659	0.350767	6.05892	3.53091e-07	0.000562817	6.51386	0.0535663	0.456225	0.402659	12	133066054	R	I	FBRSL1	TSS1500	island	TSS1500-island	chr12:133065843-133066393	NA	NA
cg02493939	0.383858	0.458495	6.05877	3.5326e-07	0.000562817	6.5134	0.175171	0.559029	0.383858	19	33794746	R	II	LOC80054	Body	island	Body-island	chr19:33792061-33794944	NA	NA
cg21198638	0.314275	0.531141	6.05828	3.5383e-07	0.000562817	6.51185	0.299176	0.613451	0.314275	19	46525566	F	II	PGLYRP1	Body	shore	Body-shore	chr19:46526046-46526334	NA	TRUE
cg16615211	0.338081	0.370016	6.05802	3.54126e-07	0.000562817	6.51105	0.12048	0.458561	0.338081	3	44902933	R	II	MIR564	TSS1500	shore	TSS1500-shore	chr3:44902959-44903623	NA	NA
cg09782034	0.328878	0.613683	6.05492	3.5775e-07	0.000565474	6.50125	0.37094	0.699818	0.328878	15	61522112	F	II	RORA	TSS1500	shore	TSS1500-shore	chr15:61520423-61521716	NA	NA
cg14015441	0.37453	0.42272	6.05168	3.61575e-07	0.000565474	6.49102	0.146281	0.520812	0.37453	8	105479318	R	I	DPYS	TSS200	island	TSS200-island	chr8:105478672-105479340	NA	NA
cg24664957	0.221343	0.762736	6.05128	3.62054e-07	0.000565474	6.48975	0.599364	0.820707	0.221343	12	123381003	F	II	VPS37B	TSS1500	shore	TSS1500-shore	chr12:123380333-123380894	NA	NA
cg13212283	0.371851	0.487759	6.05106	3.62308e-07	0.000565474	6.48907	0.213297	0.585149	0.371851	12	57632120	F	I	NDUFA4L2	5'UTR	island	5'UTR-island	chr12:57631932-57634578	NA	NA
cg24642169	0.280652	0.535179	6.05014	3.63401e-07	0.000565474	6.48617	0.328031	0.608683	0.280652	1	212731669	R	II		IGR	island	IGR-island	chr1:212731668-212732457	NA	TRUE
cg20042662	0.271581	0.797374	6.0475	3.66567e-07	0.000566664	6.47783	0.596921	0.868502	0.271581	8	143535580	F	I		IGR	island	IGR-island	chr8:143535484-143535892	NA	TRUE
cg05200540	0.464853	0.398414	6.04671	3.6752e-07	0.000566664	6.47533	0.0553085	0.520162	0.464853	10	103985853	R	II	ELOVL3	TSS1500	island	TSS1500-island	chr10:103985852-103986246	TRUE	TRUE
cg04416414	0.378969	0.616069	6.04502	3.69564e-07	0.000566664	6.47	0.336354	0.715322	0.378969	19	14260587	R	II	LPHN1	3'UTR	shore	3'UTR-shore	chr19:14261764-14262307	NA	TRUE	low-CpG:14121579-14121834
cg00241712	0.385109	0.415576	6.04444	3.7026e-07	0.000566664	6.46819	0.131329	0.516438	0.385109	22	43116077	R	I	A4GALT	5'UTR	shore	5'UTR-shore	chr22:43116151-43117121	TRUE	NA
cg17777432	0.37474	0.49454	6.0419	3.73358e-07	0.000569063	6.46017	0.217946	0.592686	0.37474	5	172068999	F	I	NEURL1B	Body	island	Body-island	chr5:172068286-172069174	NA	NA
cg27373749	0.324055	0.417716	6.03877	3.77215e-07	0.000572596	6.45028	0.178533	0.502588	0.324055	11	63775612	F	II	MACROD1	Body	island	Body-island	chr11:63775346-63775613	NA	NA
cg04576568	0.357949	0.39646	6.03686	3.79587e-07	0.000572901	6.44425	0.13226	0.490209	0.357949	2	220377822	R	I	ACCN4	TSS1500	island	TSS1500-island	chr2:220377743-220377946	NA	TRUE
cg04837922	0.428637	0.360224	6.03613	3.80497e-07	0.000572901	6.44195	0.0438491	0.472486	0.428637	5	139126907	R	II		IGR	island	IGR-island	chr5:139125902-139127711	NA	NA
cg17660833	0.322669	0.644997	6.03264	3.84873e-07	0.000577153	6.43095	0.406837	0.729506	0.322669	3	11267020	R	II	HRH1	5'UTR	opensea	5'UTR-opensea		TRUE	TRUE
cg20185718	0.156366	0.778788	6.03108	3.86855e-07	0.000577352	6.42601	0.663375	0.819741	0.156366	6	33283317	F	II	ZBTB22	Body	shore	Body-shore	chr6:33281112-33281827	NA	NA
cg10091775	0.170194	0.84657	6.02808	3.90674e-07	0.000577352	6.41656	0.720951	0.891145	0.170194	15	63674923	R	II	CA12	TSS1500	shore	TSS1500-shore	chr15:63673888-63674160	NA	NA
cg10198479	0.336609	0.460285	6.0264	3.92832e-07	0.000577352	6.41126	0.211835	0.548444	0.336609	16	85268435	F	I		IGR	shore	IGR-shore	chr16:85269192-85269464	NA	NA
cg04221461	0.272761	0.615938	6.02585	3.93546e-07	0.000577352	6.40951	0.414614	0.687375	0.272761	1	243877024	R	II	AKT3	Body	opensea	Body-opensea		NA	NA
cg26149567	0.154594	0.795291	6.02542	3.94096e-07	0.000577352	6.40817	0.681186	0.83578	0.154594	19	866120	R	I		IGR	shore	IGR-shore	chr19:866774-867056	TRUE	NA
cg04036777	0.282533	0.311088	6.02423	3.95643e-07	0.000577352	6.4044	0.102552	0.385085	0.282533	12	49942787	R	II	KCNH3	Body	island	Body-island	chr12:49942786-49943435	TRUE	TRUE
cg06383157	0.392116	0.407961	6.02405	3.95873e-07	0.000577352	6.40384	0.118542	0.510658	0.392116	9	132020630	R	II		IGR	island	IGR-island	chr9:132020629-132021038	NA	TRUE
cg10765212	0.375754	0.524874	6.01965	4.01628e-07	0.000583457	6.38996	0.247532	0.623286	0.375754	2	190044638	R	II	COL5A2	TSS200	opensea	TSS200-opensea		NA	NA
cg02397720	0.460089	0.445597	6.01817	4.03583e-07	0.000584016	6.38529	0.106008	0.566097	0.460089	2	238512407	F	II		IGR	opensea	IGR-opensea		NA	NA		rs10929240
cg18713852	0.361932	0.426929	6.0144	4.0861e-07	0.000586134	6.37338	0.159789	0.521721	0.361932	6	41339486	F	II		IGR	island	IGR-island	chr6:41339236-41340027	NA	NA
cg10099799	0.363304	0.353107	6.01424	4.08827e-07	0.000586134	6.37287	0.0849541	0.448259	0.363304	19	33794556	F	II	LOC80054	Body	island	Body-island	chr19:33792061-33794944	NA	NA
cg04075024	0.232748	0.742302	6.01353	4.09775e-07	0.000586134	6.37064	0.570512	0.803259	0.232748	11	67167826	F	II	PPP1CA	Body	shore	Body-shore	chr11:67168616-67169098	NA	NA
cg09213124	0.356638	0.364035	6.00764	4.17772e-07	0.000592771	6.35205	0.100802	0.45744	0.356638	17	38599508	R	II	IGFBP4	TSS200	island	TSS200-island	chr17:38599270-38599524	NA	NA
cg15682194	0.37082	0.413766	6.00408	4.22671e-07	0.000592771	6.34083	0.140065	0.510886	0.37082	11	69925136	F	II	ANO1	Body	island	Body-island	chr11:69924338-69925197	TRUE	TRUE
cg22077361	0.353223	0.620053	6.00262	4.24699e-07	0.000592771	6.33623	0.35934	0.712563	0.353223	1	24195347	R	II	FUCA1	TSS1500	shore	TSS1500-shore	chr1:24194254-24194990	NA	NA
cg12301823	0.248429	0.504515	6.00206	4.25487e-07	0.000592771	6.33445	0.32115	0.569579	0.248429	1	33207915	F	II	KIAA1522	Body	shore	Body-shore	chr1:33207636-33207874	TRUE	NA
cg24631482	0.398502	0.348595	6.00092	4.2708e-07	0.000592771	6.33085	0.0544626	0.452964	0.398502	2	42329446	R	I		IGR	island	IGR-island	chr2:42329439-42329653	TRUE	TRUE
cg00795812	0.364838	0.450634	6.00044	4.27747e-07	0.000592771	6.32935	0.181349	0.546186	0.364838	2	242802009	F	II	PDCD1	TSS1500	shelf	TSS1500-shelf	chr2:242805752-242806034	NA	TRUE		rs41396546
cg01974478	0.252666	0.737223	5.9998	4.28645e-07	0.000592771	6.32733	0.550732	0.803398	0.252666	7	4779312	F	I	FOXK1	Body	opensea	Body-opensea		NA	TRUE		rs57323934
cg14771810	0.372823	0.357444	5.99801	4.31178e-07	0.000592771	6.32167	0.0822651	0.455088	0.372823	5	150052014	F	I	MYOZ3	Body	island	Body-island	chr5:150051116-150052107	TRUE	NA
cg14711690	0.341151	0.468164	5.998	4.31184e-07	0.000592771	6.32165	0.216361	0.557513	0.341151	1	226925082	F	I	ITPKB	Body	island	Body-island	chr1:226924560-226926553	TRUE	NA
cg26015384	0.279812	0.472362	5.99792	4.31302e-07	0.000592771	6.32139	0.265834	0.545646	0.279812	11	827613	F	II	EFCAB4A	5'UTR	island	5'UTR-island	chr11:826941-827625	TRUE	NA
cg19272348	0.265861	0.623197	5.99746	4.31948e-07	0.000592771	6.31995	0.426966	0.692827	0.265861	17	1521405	R	I	SLC43A2	Body	opensea	Body-opensea		TRUE	NA
cg19193956	0.368138	0.559169	5.99561	4.34583e-07	0.000594194	6.3141	0.287448	0.655586	0.368138	7	19148187	F	II		IGR	shore	IGR-shore	chr7:19145872-19146256	NA	NA
cg08130912	0.312796	0.617755	5.99434	4.36393e-07	0.000594484	6.3101	0.386882	0.699678	0.312796	14	64687388	F	II	SYNE2	Body	opensea	Body-opensea		NA	NA
cg06973595	0.454796	0.388766	5.99201	4.39746e-07	0.000596865	6.30274	0.0530835	0.50788	0.454796	4	55093096	F	I		IGR	island	IGR-island	chr4:55092961-55093242	NA	NA
cg10781468	0.276333	0.603061	5.98934	4.43612e-07	0.000599924	6.29432	0.399101	0.675434	0.276333	6	168778312	R	II		IGR	opensea	IGR-opensea		NA	NA
cg10953003	0.300617	0.514953	5.98671	4.47455e-07	0.000602733	6.28602	0.293069	0.593685	0.300617	1	24195469	F	II	FUCA1	TSS1500	shore	TSS1500-shore	chr1:24194254-24194990	NA	NA
cg00603435	0.244261	0.63021	5.98571	4.48931e-07	0.000602733	6.28285	0.449923	0.694183	0.244261	2	142889367	F	I	LRP1B	TSS200	shore	TSS200-shore	chr2:142887724-142888553	NA	NA
cg19954537	0.32127	0.551068	5.98148	4.55191e-07	0.000603966	6.26953	0.31394	0.63521	0.32127	2	97204401	F	I	ARID5A	Body	shore	Body-shore	chr2:97202313-97203787	TRUE	TRUE
cg12258454	0.242531	0.680822	5.98092	4.56037e-07	0.000603966	6.26775	0.501812	0.744342	0.242531	3	125985563	R	II		IGR	shore	IGR-shore	chr3:125986044-125986727	NA	NA			rs7617346
cg08835985	0.269037	0.790013	5.98047	4.56714e-07	0.000603966	6.26632	0.591439	0.860475	0.269037	16	69362743	R	II	PDF	3'UTR	shore	3'UTR-shore	chr16:69363597-69364835	TRUE	TRUE
cg19205533	0.312746	0.499968	5.97885	4.59145e-07	0.000603966	6.26122	0.269132	0.581878	0.312746	12	15373987	R	II	RERG	5'UTR	island	5'UTR-island	chr12:15373986-15374514	TRUE	NA
cg24830730	0.359012	0.609475	5.978	4.60421e-07	0.000603966	6.25855	0.34449	0.703501	0.359012	7	150653195	F	I	KCNH2	Body	shore	Body-shore	chr7:150655108-150655643	TRUE	TRUE
cg05294159	0.327701	0.403715	5.97798	4.60449e-07	0.000603966	6.25849	0.16184	0.489541	0.327701	17	43047548	R	II		IGR	island	IGR-island	chr17:43047547-43047954	TRUE	NA
cg24945231	0.318603	0.396834	5.97741	4.61319e-07	0.000603966	6.25667	0.161675	0.480277	0.318603	6	41339246	F	I		IGR	island	IGR-island	chr6:41339236-41340027	NA	NA		rs6941257
cg04159878	0.279803	0.52456	5.9764	4.62842e-07	0.000603966	6.2535	0.318039	0.597842	0.279803	1	110179127	F	II		IGR	opensea	IGR-opensea		TRUE	TRUE
cg21251475	0.365124	0.502239	5.97469	4.65444e-07	0.000604359	6.24811	0.232742	0.597866	0.365124	12	116970856	F	II	NCRNA00173	TSS1500	opensea	TSS1500-opensea		NA	NA
cg22712983	0.279691	0.706015	5.97237	4.69007e-07	0.000604359	6.24077	0.499577	0.779267	0.279691	2	219187374	F	I	PNKD	TSS1500	shore	TSS1500-shore	chr2:219187653-219188251	NA	NA
cg04816699	0.382387	0.484431	5.97169	4.70055e-07	0.000604359	6.23863	0.202193	0.58458	0.382387	7	4921827	R	II	RADIL	5'UTR	shore	5'UTR-shore	chr7:4922707-4923576	NA	TRUE
cg01515960	0.346038	0.528252	5.96965	4.73208e-07	0.000604359	6.2322	0.272843	0.618881	0.346038	19	2494587	F	I		IGR	island	IGR-island	chr19:2494095-2495214	NA	TRUE
cg14576436	0.31741	0.616778	5.96965	4.73211e-07	0.000604359	6.23219	0.382499	0.699909	0.31741	2	223917872	R	II	KCNE4	Body	island	Body-island	chr2:223917576-223918037	NA	NA
cg07356486	0.337711	0.40187	5.96918	4.73934e-07	0.000604359	6.23072	0.152608	0.490318	0.337711	3	133646095	R	II		IGR	island	IGR-island	chr3:133646094-133646650	TRUE	TRUE
cg06638451	0.307509	0.600985	5.9688	4.74518e-07	0.000604359	6.22954	0.374014	0.681523	0.307509	3	58563269	F	II	FAM107A	1stExon	opensea	1stExon-opensea		NA	NA		rs17059410
cg06174407	0.367704	0.526681	5.96488	4.80663e-07	0.000610096	6.21716	0.255281	0.622985	0.367704	22	29470232	F	II	KREMEN1	Body	island	Body-island	chr22:29468639-29470233	NA	NA
cg04111435	0.418349	0.44117	5.96011	4.8825e-07	0.000617618	6.2021	0.132388	0.550738	0.418349	11	63448455	F	II	RTN3	TSS1500	shore	TSS1500-shore	chr11:63448704-63449386	NA	NA
cg06606318	0.398161	0.377221	5.95705	4.93168e-07	0.000619523	6.19246	0.0833399	0.481501	0.398161	1	27339314	R	I	FAM46B	5'UTR	island	5'UTR-island	chr1:27338879-27339441	NA	NA
cg17866455	0.314119	0.656243	5.95615	4.94626e-07	0.000619523	6.18962	0.424393	0.738512	0.314119	15	85173951	R	II	SCAND2	TSS1500	shore	TSS1500-shore	chr15:85174489-85174787	NA	NA
cg15027300	0.31322	0.350542	5.95607	4.94753e-07	0.000619523	6.18937	0.119356	0.432576	0.31322	19	38877874	F	I	GGN	Body	island	Body-island	chr19:38876614-38878950	NA	NA		rs7248540
cg05710562	0.372631	0.384442	5.95205	5.01322e-07	0.000622746	6.17668	0.109405	0.482036	0.372631	3	13323633	F	II		IGR	island	IGR-island	chr3:13323438-13324929	NA	NA
cg20666917	0.195568	0.520106	5.95039	5.04057e-07	0.000622746	6.17145	0.375759	0.571327	0.195568	2	99439848	F	I	C2orf55	Body	island	Body-island	chr2:99438297-99439884	TRUE	NA
cg00598429	0.311488	0.377605	5.94922	5.05994e-07	0.000622746	6.16776	0.147697	0.459185	0.311488	17	45928250	R	I	SP6	5'UTR	island	5'UTR-island	chr17:45928211-45928710	NA	NA
cg15769764	0.312972	0.314459	5.945	5.13044e-07	0.000622746	6.15445	0.0834558	0.396428	0.312972	4	996790	R	I	IDUA	Body	island	Body-island	chr4:995482-997541	NA	TRUE
cg04966972	0.312551	0.452717	5.94418	5.14423e-07	0.000622746	6.15187	0.222025	0.534576	0.312551	20	43374276	F	II	KCNK15	TSS1500	shore	TSS1500-shore	chr20:43374349-43374890	NA	NA		rs6065751
cg06390536	0.438576	0.365933	5.94356	5.15477e-07	0.000622746	6.1499	0.042222	0.480798	0.438576	17	73584068	R	II	MYO15B	TSS200	island	TSS200-island	chr17:73583838-73586337	NA	NA	high-CpG:71095432-71096174
cg03408271	0.344714	0.399133	5.94287	5.16648e-07	0.000622746	6.14772	0.144701	0.489415	0.344714	4	13537647	R	II		IGR	island	IGR-island	chr4:13537646-13537973	NA	NA
cg12229979	0.330615	0.65742	5.94221	5.17766e-07	0.000622746	6.14564	0.413394	0.74401	0.330615	19	17190259	R	II	MYO9B	5'UTR	shelf	5'UTR-shelf	chr19:17186043-17187233	NA	NA
cg24550644	0.38958	0.48219	5.94208	5.17984e-07	0.000622746	6.14524	0.194643	0.584223	0.38958	17	30846204	R	I	MYO1D	Body	island	Body-island	chr17:30845903-30846702	TRUE	TRUE
cg08594218	0.372756	0.423028	5.94154	5.18898e-07	0.000622746	6.14354	0.147899	0.520655	0.372756	17	46803008	R	I	HOXB13	3'UTR	island	3'UTR-island	chr17:46802790-46803076	NA	NA
cg25951430	0.359253	0.409223	5.9415	5.18969e-07	0.000622746	6.14341	0.14406	0.503313	0.359253	11	57192432	R	II	SLC43A3	Body	shore	Body-shore	chr11:57194340-57194650	TRUE	NA
cg02579959	0.298811	0.637849	5.9411	5.19648e-07	0.000622746	6.14215	0.417298	0.716109	0.298811	15	100890963	F	II	FLJ42289	TSS1500	shore	TSS1500-shore	chr15:100890242-100890494	NA	NA
cg08634318	0.37834	0.344651	5.94092	5.19955e-07	0.000622746	6.14158	0.0654004	0.44374	0.37834	3	13323642	F	II		IGR	island	IGR-island	chr3:13323438-13324929	NA	NA
cg13921605	0.304958	0.473953	5.93906	5.23146e-07	0.000622746	6.1357	0.248865	0.553823	0.304958	9	133808174	R	II	FIBCD1	Body	shelf	Body-shelf	chr9:133805004-133805453	TRUE	NA
cg01190934	0.0396471	0.9434	5.93865	5.23837e-07	0.000622746	6.13443	0.914136	0.953783	0.0396471	8	23264299	F	II		IGR	shelf	IGR-shelf	chr8:23260442-23261867	NA	NA
cg06276663	0.33449	0.560946	5.93849	5.2412e-07	0.000622746	6.13391	0.31406	0.648551	0.33449	10	105579899	R	II	SH3PXD2A	Body	opensea	Body-opensea		NA	TRUE
cg15756507	0.263658	0.787366	5.93689	5.26882e-07	0.000624035	6.12886	0.592761	0.856419	0.263658	17	65471461	F	II	PITPNC1	Body	opensea	Body-opensea		NA	TRUE
cg00344900	0.318004	0.312111	5.93147	5.3632e-07	0.000629297	6.11178	0.0773935	0.395398	0.318004	3	126006749	R	I		IGR	island	IGR-island	chr3:126006743-126006957	TRUE	TRUE
cg07033202	0.282658	0.428537	5.92978	5.39304e-07	0.000629297	6.10644	0.219909	0.502567	0.282658	3	46853631	F	II		IGR	shore	IGR-shore	chr3:46853727-46854138	TRUE	TRUE
cg00671823	0.231235	0.754385	5.92915	5.40418e-07	0.000629297	6.10446	0.583711	0.814946	0.231235	16	27558770	F	II	GTF3C1	Body	shelf	Body-shelf	chr16:27560979-27561560	TRUE	NA
cg23881926	0.386084	0.523714	5.92903	5.40624e-07	0.000629297	6.10409	0.238748	0.624832	0.386084	8	59058656	R	I	FAM110B	5'UTR	island	5'UTR-island	chr8:59058167-59059414	TRUE	TRUE
cg09340279	0.1626	0.791844	5.92899	5.40697e-07	0.000629297	6.10396	0.67183	0.83443	0.1626	17	80278947	R	I	SECTM1	3'UTR	island	3'UTR-island	chr17:80278861-80279563	NA	TRUE
cg27572074	0.393274	0.511951	5.92583	5.46332e-07	0.000629297	6.09399	0.221678	0.614952	0.393274	19	42419406	F	I		IGR	island	IGR-island	chr19:42419338-42419564	NA	NA
cg10836173	0.296258	0.33418	5.92572	5.46529e-07	0.000629297	6.09365	0.115513	0.411771	0.296258	21	35445342	F	I	MRPS6	TSS1500	island	TSS1500-island	chr21:35445087-35446013	TRUE	NA
cg01401641	0.321752	0.642213	5.92562	5.46704e-07	0.000629297	6.09334	0.404729	0.726481	0.321752	19	31839171	F	II	TSHZ3	Body	shore	Body-shore	chr19:31839635-31843049	NA	NA
cg04977602	0.326642	0.533154	5.92483	5.4813e-07	0.000629297	6.09083	0.292061	0.618703	0.326642	5	35230728	R	II	PRLR	1stExon	opensea	1stExon-opensea		TRUE	NA
cg02523270	0.401642	0.474553	5.92476	5.48246e-07	0.000629297	6.09063	0.178103	0.579745	0.401642	3	193987651	F	I		IGR	island	IGR-island	chr3:193987425-193987758	TRUE	NA
cg26954174	0.337464	0.471788	5.92361	5.50325e-07	0.00062974	6.08699	0.222707	0.560171	0.337464	16	50730813	R	II	NOD2	TSS1500	opensea	TSS1500-opensea		TRUE	NA
cg02097309	0.495415	0.428679	5.9215	5.54152e-07	0.000632174	6.08032	0.0630155	0.55843	0.495415	19	13266390	R	II		IGR	island	IGR-island	chr19:13266389-13267030	NA	NA
cg16024886	0.261814	0.678627	5.92009	5.56716e-07	0.000633156	6.07588	0.485383	0.747197	0.261814	14	102693874	F	II		IGR	shore	IGR-shore	chr14:102695455-102695804	TRUE	NA
cg02595219	0.413987	0.418336	5.91794	5.60659e-07	0.000635696	6.0691	0.112775	0.526761	0.413987	11	74178761	F	II	KCNE3	TSS200	island	TSS200-island	chr11:74178175-74178801	NA	TRUE
cg12829360	0.397511	0.45802	5.91674	5.62854e-07	0.000636246	6.06534	0.164619	0.56213	0.397511	16	89006335	R	II	CBFA2T3	5'UTR	island	5'UTR-island	chr16:89006334-89008600	NA	NA
cg10595031	0.167547	0.786727	5.91491	5.66242e-07	0.000638136	6.05957	0.663061	0.830608	0.167547	1	156477267	F	II		IGR	shore	IGR-shore	chr1:156474942-156475320	NA	NA
cg03475182	0.338588	0.456006	5.913	5.69801e-07	0.00063818	6.05354	0.206095	0.544684	0.338588	11	110581454	F	I	ARHGAP20	Body	shore	Body-shore	chr11:110581839-110583883	NA	NA
cg24041882	0.350638	0.441064	5.91271	5.70341e-07	0.00063818	6.05263	0.18226	0.532898	0.350638	19	42435531	R	II		IGR	shore	IGR-shore	chr19:42437218-42437432	NA	TRUE
cg25452071	0.316406	0.333753	5.91149	5.72639e-07	0.00063818	6.04876	0.100215	0.416621	0.316406	15	83776769	R	II	TM6SF1	Body	island	Body-island	chr15:83775861-83776922	NA	NA
cg27182529	0.213216	0.824063	5.91122	5.73145e-07	0.00063818	6.04791	0.666689	0.879905	0.213216	16	528479	F	II	RAB11FIP3	Body	shelf	Body-shelf	chr16:532467-532669	NA	NA
cg26137103	0.195952	0.810074	5.90942	5.7654e-07	0.000640043	6.04223	0.665442	0.861395	0.195952	4	40193114	F	II		IGR	opensea	IGR-opensea		NA	TRUE
cg07094440	0.29203	0.448986	5.90614	5.8276e-07	0.000645023	6.03191	0.23344	0.52547	0.29203	2	71126524	R	II	VAX2	TSS1500	shore	TSS1500-shore	chr2:71126720-71129209	NA	NA
cg19116018	0.387685	0.445315	5.90416	5.86554e-07	0.000647296	6.02567	0.159167	0.546852	0.387685	12	132314538	F	II	MMP17	Body	island	Body-island	chr12:132312439-132315739	NA	NA
cg10857441	0.280077	0.621971	5.90179	5.91135e-07	0.000650422	6.01819	0.415247	0.695324	0.280077	5	6722123	F	II	POLS	5'UTR	opensea	5'UTR-opensea		NA	TRUE
cg21072937	0.383066	0.370389	5.89932	5.95938e-07	0.000653772	6.01041	0.0876498	0.470716	0.383066	19	7982306	R	II		IGR	island	IGR-island	chr19:7980970-7982983	TRUE	NA
cg03966785	0.361171	0.312015	5.89842	5.97701e-07	0.000653777	6.00757	0.0454362	0.406607	0.361171	4	55097476	R	I	PDGFRA	5'UTR	island	5'UTR-island	chr4:55096185-55100331	TRUE	TRUE
cg13514778	0.405201	0.371123	5.89595	6.02558e-07	0.000654504	5.99979	0.0720465	0.477247	0.405201	20	34204988	R	II	SPAG4	Body	island	Body-island	chr20:34204987-34205269	NA	NA	high-CpG:33668322-33668410
cg07259733	0.248251	0.716395	5.89491	6.04629e-07	0.000654504	5.99649	0.533163	0.781413	0.248251	12	25103643	R	II	BCAT1	TSS1500	shore	TSS1500-shore	chr12:25101607-25102073	NA	TRUE
cg26271127	0.408056	0.353563	5.89442	6.05601e-07	0.000654504	5.99494	0.0523796	0.460435	0.408056	19	50312505	R	II	FUZ	Body	island	Body-island	chr19:50312011-50312821	NA	NA
cg10283371	0.333433	0.515724	5.8938	6.06835e-07	0.000654504	5.99298	0.269619	0.603052	0.333433	19	2494595	F	II		IGR	island	IGR-island	chr19:2494095-2495214	NA	TRUE
cg04935121	0.360857	0.416175	5.89363	6.07164e-07	0.000654504	5.99246	0.149828	0.510685	0.360857	11	63775413	R	I	MACROD1	Body	island	Body-island	chr11:63775346-63775613	NA	TRUE
cg22019970	0.277496	0.6326	5.8874	6.19703e-07	0.000666089	5.9728	0.427782	0.705277	0.277496	1	26325198	R	II	PAFAH2	TSS1500	shore	TSS1500-shore	chr1:26324549-26324934	NA	TRUE
cg14612915	0.45452	0.417525	5.88425	6.26131e-07	0.00066937	5.96288	0.0820458	0.536566	0.45452	1	226737805	F	II	C1orf95	Body	shore	Body-shore	chr1:226736354-226737412	TRUE	NA		rs837748
cg00370047	0.174521	0.804752	5.88294	6.28827e-07	0.00066937	5.95875	0.675939	0.85046	0.174521	11	1481436	F	I	BRSK2	Body	island	Body-island	chr11:1481390-1481615	NA	TRUE
cg08128087	0.194088	0.763724	5.88178	6.31219e-07	0.00066937	5.9551	0.620468	0.814556	0.194088	1	33593457	F	I		IGR	shore	IGR-shore	chr1:33592891-33593155	NA	NA		rs7549943
cg02078943	0.417309	0.417362	5.88135	6.32101e-07	0.00066937	5.95375	0.109348	0.526657	0.417309	7	155175194	R	II		IGR	island	IGR-island	chr7:155174128-155175248	NA	NA
cg05922563	0.386304	0.409673	5.88082	6.332e-07	0.00066937	5.95208	0.124544	0.510848	0.386304	17	40611593	F	II	ATP6V0A1	5'UTR	shore	5'UTR-shore	chr17:40610746-40611032	NA	NA
cg17116969	0.447404	0.427805	5.88065	6.33554e-07	0.00066937	5.95155	0.0975776	0.544982	0.447404	8	81599514	R	II	ZNF704	Body	opensea	Body-opensea		TRUE	NA
cg06075311	0.395578	0.406734	5.87872	6.37585e-07	0.000670531	5.94545	0.11476	0.510338	0.395578	10	105210937	F	II	CALHM2	5'UTR	shore	5'UTR-shore	chr10:105211950-105212306	NA	NA
cg18838431	0.323255	0.521525	5.87839	6.3826e-07	0.000670531	5.94443	0.282933	0.606187	0.323255	11	74178800	F	I	KCNE3	TSS1500	island	TSS1500-island	chr11:74178175-74178801	NA	TRUE
cg06569139	0.317978	0.736229	5.87752	6.40099e-07	0.00067057	5.94166	0.501531	0.819509	0.317978	8	101117949	R	I	RGS22	Body	island	Body-island	chr8:101117922-101118693	NA	NA
cg10285845	0.460442	0.369836	5.87536	6.44643e-07	0.000672848	5.93486	0.0299861	0.490428	0.460442	10	74079359	R	II		IGR	island	IGR-island	chr10:74079336-74079861	TRUE	NA
cg10932907	0.292863	0.535078	5.87477	6.45892e-07	0.000672848	5.933	0.318916	0.61178	0.292863	11	129723947	F	II	TMEM45B	Body	opensea	Body-opensea		NA	TRUE
cg09487101	0.296312	0.592034	5.87123	6.53417e-07	0.000678647	5.92186	0.373328	0.66964	0.296312	19	1287428	F	I	EFNA2	Body	island	Body-island	chr19:1287416-1287885	NA	NA
cg14777341	0.384962	0.356966	5.86865	6.58969e-07	0.000678647	5.91373	0.0728269	0.457789	0.384962	17	78992323	F	II		IGR	opensea	IGR-opensea		TRUE	TRUE
cg13109911	0.184802	0.517368	5.86791	6.60586e-07	0.000678647	5.91137	0.380966	0.565769	0.184802	1	160178210	F	II	PEA15	5'UTR	shelf	5'UTR-shelf	chr1:160175132-160175702	NA	TRUE
cg13385210	0.371173	0.506503	5.86718	6.62153e-07	0.000678647	5.90909	0.232543	0.603715	0.371173	17	38599271	R	II	IGFBP4	TSS1500	island	TSS1500-island	chr17:38599270-38599524	TRUE	NA
cg20068058	0.359373	0.540334	5.86549	6.65839e-07	0.000678647	5.90375	0.275082	0.634455	0.359373	11	46317859	R	II	CREB3L1	Body	shore	Body-shore	chr11:46316875-46317485	NA	TRUE
cg04139827	0.200981	0.854057	5.86539	6.6605e-07	0.000678647	5.90345	0.705714	0.906695	0.200981	1	151547835	R	II	TUFT1	Body	opensea	Body-opensea		TRUE	TRUE
cg02598079	0.330266	0.547908	5.86536	6.66114e-07	0.000678647	5.90335	0.304141	0.634406	0.330266	2	64834106	R	II		IGR	shelf	IGR-shelf	chr2:64836206-64836765	TRUE	NA
cg23726566	0.310344	0.275269	5.86526	6.66342e-07	0.000678647	5.90303	0.0462058	0.35655	0.310344	6	7051754	R	I		IGR	island	IGR-island	chr6:7051496-7052932	TRUE	NA
cg04620015	0.434909	0.373189	5.86404	6.69005e-07	0.000678647	5.89919	0.0521843	0.487093	0.434909	5	111754296	R	II	EPB41L4A	Body	shore	Body-shore	chr5:111754477-111756222	NA	NA
cg17171786	0.345665	0.52304	5.86372	6.69707e-07	0.000678647	5.89818	0.267907	0.613571	0.345665	15	100026370	R	II		IGR	opensea	IGR-opensea		TRUE	TRUE
cg20481312	0.266335	0.69777	5.86187	6.73775e-07	0.000680913	5.89236	0.501189	0.767525	0.266335	15	59157579	F	II		IGR	island	IGR-island	chr15:59157045-59157594	NA	TRUE
cg08877617	0.409577	0.334118	5.86084	6.7607e-07	0.000681382	5.88909	0.0318107	0.441388	0.409577	16	68002838	R	II	SLC12A4	TSS1500	island	TSS1500-island	chr16:68002837-68003039	NA	NA
cg18222509	0.448037	0.402337	5.85874	6.80723e-07	0.000681741	5.88249	0.0716432	0.519681	0.448037	8	81599484	R	II	ZNF704	Body	opensea	Body-opensea		TRUE	NA
cg17478979	0.290674	0.476678	5.85736	6.83813e-07	0.000681741	5.87814	0.262133	0.552807	0.290674	6	149772150	R	I	ZC3H12D	Body	island	Body-island	chr6:149771836-149772855	TRUE	TRUE
cg06892907	0.274506	0.656892	5.85682	6.85027e-07	0.000681741	5.87643	0.45428	0.728787	0.274506	8	103818062	F	II		IGR	shore	IGR-shore	chr8:103818620-103819495	NA	NA
cg24229662	0.253615	0.589515	5.85682	6.85039e-07	0.000681741	5.87642	0.402322	0.655938	0.253615	2	121499644	R	I		IGR	shore	IGR-shore	chr2:121499228-121499578	NA	TRUE
cg26620147	0.383956	0.416742	5.85595	6.86993e-07	0.000681741	5.87368	0.133346	0.517301	0.383956	12	58210716	R	II	AVIL	TSS1500	opensea	TSS1500-opensea		NA	NA
cg00917003	0.285649	0.53372	5.85536	6.88322e-07	0.000681741	5.87182	0.322884	0.608533	0.285649	7	150716366	R	II	ATG9B	Body	island	Body-island	chr7:150715308-150716404	NA	NA
cg21208539	0.323077	0.441596	5.85494	6.89259e-07	0.000681741	5.87051	0.203135	0.526211	0.323077	11	93864142	F	II	PANX1	Body	shore	Body-shore	chr11:93861560-93862773	NA	TRUE
cg06943420	0.443346	0.42006	5.85402	6.91337e-07	0.000681983	5.86762	0.0928284	0.536174	0.443346	1	1566699	F	I	MMP23A	TSS1500	island	TSS1500-island	chr1:1564421-1570006	NA	TRUE
cg08055087	0.457994	0.407017	5.85033	6.99766e-07	0.000688472	5.85596	0.0689742	0.526968	0.457994	6	7107129	R	II	RREB1	TSS1500	island	TSS1500-island	chr6:7107075-7109854	NA	NA
cg22560979	0.43662	0.387239	5.84872	7.03469e-07	0.000690289	5.85089	0.0649721	0.501592	0.43662	5	10565263	F	II	ANKRD33B	Body	island	Body-island	chr5:10562816-10565680	NA	NA			rs73741396
cg02991085	0.362656	0.461573	5.84705	7.07323e-07	0.000692085	5.84563	0.193899	0.556555	0.362656	20	30073537	F	I	NCRNA00028	TSS200	shore	TSS200-shore	chr20:30071912-30072315	TRUE	TRUE		rs2064818
cg23244022	0.36961	0.512176	5.84425	7.13834e-07	0.000692085	5.83682	0.239368	0.608979	0.36961	8	144437350	F	I		IGR	opensea	IGR-opensea		TRUE	NA		rs76380641
cg05322217	0.404883	0.453067	5.84395	7.14543e-07	0.000692085	5.83587	0.154225	0.559108	0.404883	17	36575655	R	I		IGR	island	IGR-island	chr17:36575499-36575782	TRUE	NA
cg23669611	0.327791	0.295602	5.84169	7.19862e-07	0.000692085	5.82874	0.0536603	0.381452	0.327791	17	1901684	R	I	RTN4RL1	Body	island	Body-island	chr17:1901126-1902197	TRUE	NA
cg05512869	0.122236	0.78974	5.84149	7.20338e-07	0.000692085	5.8281	0.699518	0.821754	0.122236	6	112525703	F	I	LAMA4	Body	opensea	Body-opensea		NA	TRUE		rs10585917
cg13655082	0.297284	0.434729	5.84146	7.20405e-07	0.000692085	5.82801	0.215306	0.512589	0.297284	9	125109046	R	I		IGR	island	IGR-island	chr9:125109007-125109644	TRUE	NA
cg00986742	0.282027	0.41398	5.84102	7.21441e-07	0.000692085	5.82663	0.205817	0.487844	0.282027	1	165513318	R	II	LOC400794	Body	opensea	Body-opensea		NA	TRUE
cg04421679	-0.0507741	0.0553397	-5.8399	7.24084e-07	0.000692085	5.82312	0.0928158	0.0420417	-0.0507741	7	131192789	R	II	PODXL	Body	opensea	Body-opensea		TRUE	TRUE
cg19238380	0.310776	0.497879	5.83951	7.25014e-07	0.000692085	5.82188	0.268496	0.579272	0.310776	1	156093948	R	II	LMNA	Body	opensea	Body-opensea		NA	TRUE
cg07831351	0.354218	0.303702	5.83919	7.25766e-07	0.000692085	5.82088	0.0422553	0.396473	0.354218	20	3229402	R	I		IGR	island	IGR-island	chr20:3229238-3229693	TRUE	TRUE
cg23903252	0.403871	0.405274	5.83919	7.2577e-07	0.000692085	5.82088	0.107179	0.51105	0.403871	7	149569998	R	II	ATP6V0E2	TSS200	shore	TSS200-shore	chr7:149570366-149571272	NA	NA
cg07687131	0.411613	0.47499	5.83782	7.29046e-07	0.000693431	5.81655	0.17118	0.582793	0.411613	12	93967580	R	I	SOCS2	Body	shore	Body-shore	chr12:93963963-93967395	NA	NA
cg14626725	0.233057	0.728628	5.83673	7.31642e-07	0.000694125	5.81313	0.556609	0.789667	0.233057	2	238080231	R	II		IGR	opensea	IGR-opensea		TRUE	TRUE
cg12808596	0.286346	0.67755	5.83188	7.4337e-07	0.000703456	5.79784	0.4662	0.752546	0.286346	11	60640645	F	II	ZP1	Body	opensea	Body-opensea		NA	TRUE
cg14916924	0.330975	0.592695	5.83039	7.47e-07	0.000705098	5.79316	0.348404	0.679379	0.330975	9	129433969	F	II	LMX1B	Body	island	Body-island	chr9:129433766-129433970	NA	TRUE		rs7032423	rs79734908
cg22703162	0.29941	0.504786	5.82922	7.4988e-07	0.000706024	5.78946	0.283793	0.583203	0.29941	15	96885418	R	II		IGR	shore	IGR-shore	chr15:96887415-96887616	NA	NA
cg04247152	0.291415	0.6501	5.82732	7.54558e-07	0.000707616	5.78348	0.435008	0.726423	0.291415	16	88590325	F	I	ZFPM1	Body	island	Body-island	chr16:88590204-88590410	NA	NA
cg10492657	0.127826	0.839175	5.82699	7.55376e-07	0.000707616	5.78244	0.744827	0.872653	0.127826	6	4854374	F	II	CDYL	5'UTR	opensea	5'UTR-opensea		NA	TRUE
cg11134430	0.398504	0.423069	5.82417	7.62401e-07	0.000712403	5.77353	0.128936	0.52744	0.398504	3	193987426	R	II		IGR	island	IGR-island	chr3:193987425-193987758	TRUE	NA
cg19341901	0.23748	0.698581	5.82276	7.65921e-07	0.000713898	5.7691	0.523298	0.760778	0.23748	7	149580879	F	II		IGR	opensea	IGR-opensea		TRUE	TRUE
cg27554954	0.282906	0.716633	5.82047	7.71686e-07	0.000717473	5.7619	0.507821	0.790728	0.282906	15	60691595	R	I	ANXA2	TSS1500	shore	TSS1500-shore	chr15:60689749-60690430	NA	TRUE
cg06872313	0.292584	0.499955	5.81939	7.74426e-07	0.000718225	5.75849	0.284001	0.576584	0.292584	12	14413185	R	I		IGR	opensea	IGR-opensea		NA	NA			rs35879856
cg04575202	0.276918	0.446764	5.81855	7.76558e-07	0.000718411	5.75584	0.242373	0.51929	0.276918	2	9235972	R	I		IGR	opensea	IGR-opensea		TRUE	TRUE
cg08498787	0.417897	0.369388	5.81542	7.84573e-07	0.000724024	5.74597	0.0609399	0.478837	0.417897	11	57250780	F	II		IGR	island	IGR-island	chr11:57249946-57250848	TRUE	TRUE
cg10287137	0.250549	0.642896	5.81426	7.87566e-07	0.000724987	5.74231	0.457967	0.708516	0.250549	11	72929054	R	I	P2RY2	TSS1500	island	TSS1500-island	chr11:72928982-72929885	TRUE	TRUE
cg24159697	0.326241	0.506073	5.813	7.90819e-07	0.000726184	5.73835	0.265276	0.591518	0.326241	1	205181237	R	II	DSTYK	TSS1500	shore	TSS1500-shore	chr1:205179963-205180910	NA	NA
cg01594949	0.223064	0.626203	5.81173	7.94112e-07	0.000727412	5.73435	0.461561	0.684624	0.223064	9	140197890	F	II	NRARP	TSS1500	shore	TSS1500-shore	chr9:140195501-140197475	NA	NA
cg14266287	0.267974	0.694853	5.80804	8.03772e-07	0.000734452	5.72273	0.497063	0.765037	0.267974	2	239334506	R	I	ASB1	TSS1500	shore	TSS1500-shore	chr2:239335160-239336263	NA	NA
cg10575376	0.392666	0.394548	5.80592	8.09378e-07	0.000736648	5.71604	0.104723	0.497389	0.392666	12	124246446	F	I	DNAH10	TSS1500	shore	TSS1500-shore	chr12:124246524-124247254	TRUE	NA
cg07083043	0.269967	0.720361	5.80563	8.10137e-07	0.000736648	5.71514	0.5211	0.791067	0.269967	17	17397972	R	II	RASD1	3'UTR	shore	3'UTR-shore	chr17:17398248-17400346	NA	TRUE
cg02468728	0.365965	0.465188	5.80434	8.13564e-07	0.00073796	5.71109	0.195071	0.561036	0.365965	19	611107	F	II	HCN2	Body	shore	Body-shore	chr19:611291-611579	TRUE	TRUE
cg09287650	0.258283	0.785936	5.79997	8.25304e-07	0.00074202	5.69731	0.595299	0.853582	0.258283	10	29981216	R	II	SVIL	5'UTR	opensea	5'UTR-opensea		TRUE	TRUE
cg16310513	0.355155	0.42736	5.79891	8.28177e-07	0.00074202	5.69397	0.165222	0.520377	0.355155	18	55471075	F	II		IGR	island	IGR-island	chr18:55469056-55471263	TRUE	NA
cg19165216	0.197466	0.675608	5.79776	8.31301e-07	0.00074202	5.69035	0.52986	0.727326	0.197466	11	811661	F	I	RPLP2	Body	shore	Body-shore	chr11:809202-810509	NA	NA
cg03818715	0.320389	0.614023	5.79774	8.31353e-07	0.00074202	5.69029	0.377546	0.697934	0.320389	6	7591348	R	II	SNRNP48	Body	shore	Body-shore	chr6:7590399-7590926	NA	NA
cg11579421	0.284418	0.598069	5.79755	8.31882e-07	0.00074202	5.68968	0.388142	0.672559	0.284418	10	134211857	R	II	PWWP2B	Body	shore	Body-shore	chr10:134209367-134211056	NA	NA
cg13801056	0.345361	0.368918	5.79718	8.32877e-07	0.00074202	5.68853	0.114009	0.45937	0.345361	7	99766467	R	II	GAL3ST4	TSS200	shelf	TSS200-shelf	chr7:99768884-99769559	NA	TRUE
cg00734629	0.301505	0.596605	5.797	8.33382e-07	0.00074202	5.68795	0.374066	0.675571	0.301505	7	128471146	F	II	FLNC	Body	island	Body-island	chr7:128470443-128471161	NA	NA		rs3837066
cg14141919	0.359984	0.382264	5.79677	8.34001e-07	0.00074202	5.68723	0.116562	0.476546	0.359984	2	10572524	F	II		IGR	island	IGR-island	chr2:10572391-10572752	TRUE	NA		rs67804733
cg00863893	0.346352	0.491181	5.79488	8.39176e-07	0.00074314	5.68129	0.23554	0.581892	0.346352	17	76876239	F	I	TIMP2	Body	opensea	Body-opensea		NA	NA
cg13818424	0.340887	0.701755	5.79485	8.39257e-07	0.00074314	5.68119	0.450148	0.791035	0.340887	17	70339099	F	II		IGR	opensea	IGR-opensea		NA	TRUE
cg18322510	0.308189	0.628994	5.79355	8.42856e-07	0.000744554	5.67708	0.401521	0.709711	0.308189	1	236686618	R	I	LGALS8	TSS200	shore	TSS200-shore	chr1:236687071-236687608	NA	NA
cg09048129	0.388076	0.506377	5.79075	8.50627e-07	0.000749638	5.66826	0.21994	0.608016	0.388076	11	119234607	R	II	USP2	1stExon	island	1stExon-island	chr11:119234480-119235214	NA	NA
cg04874286	0.308755	0.674256	5.78963	8.53731e-07	0.000750595	5.66475	0.446366	0.755121	0.308755	12	95477853	F	II	FGD6	Body	opensea	Body-opensea		NA	TRUE		rs11107889
cg03677069	0.281076	0.54139	5.78628	8.63167e-07	0.000754065	5.65419	0.333929	0.615005	0.281076	10	88718317	F	I	SNCG	1stExon	opensea	1stExon-opensea		NA	NA
cg00054774	0.262994	0.457419	5.78591	8.64195e-07	0.000754065	5.65304	0.263304	0.526299	0.262994	21	43373079	F	II	C2CD2	Body	shore	Body-shore	chr21:43373135-43374062	NA	NA
cg16623157	0.0313942	0.94818	5.78507	8.66596e-07	0.000754065	5.65037	0.925008	0.956402	0.0313942	8	48385636	R	II	KIAA0146	Body	opensea	Body-opensea		NA	TRUE
cg11117460	0.230067	0.775202	5.78465	8.67773e-07	0.000754065	5.64907	0.605391	0.835458	0.230067	11	67982542	F	II		IGR	shore	IGR-shore	chr11:67980011-67982068	NA	NA
cg05924583	0.362548	0.438111	5.78464	8.67816e-07	0.000754065	5.64902	0.170516	0.533064	0.362548	1	3569624	F	II	TP73	5'UTR	island	5'UTR-island	chr1:3566445-3569636	NA	NA
cg21340621	0.384318	0.518149	5.78238	8.74263e-07	0.000755651	5.64191	0.234485	0.618803	0.384318	12	122020166	F	II	KDM2B	TSS1500	shore	TSS1500-shore	chr12:122018170-122018457	NA	NA	low-CpG:120504543-120504591	rs62960960
cg10533103	0.206683	0.63126	5.78211	8.7502e-07	0.000755651	5.64107	0.478707	0.685391	0.206683	1	212688961	F	I		IGR	shore	IGR-shore	chr1:212688031-212688448	NA	NA
cg03515844	0.316915	0.54272	5.78148	8.76849e-07	0.000755651	5.63907	0.308807	0.625722	0.316915	1	16277545	F	II	ZBTB17	5'UTR	opensea	5'UTR-opensea		NA	NA
cg02696685	0.182018	0.80619	5.78116	8.77768e-07	0.000755651	5.63806	0.671844	0.853862	0.182018	19	605018	R	I	HCN2	Body	shore	Body-shore	chr19:603638-603945	TRUE	NA
cg22396850	0.263288	0.450072	5.78021	8.80482e-07	0.000756237	5.63509	0.255741	0.519029	0.263288	17	41121153	R	II	AARSD1	3'UTR	opensea	3'UTR-opensea		NA	TRUE
cg14559422	0.220028	0.74608	5.77948	8.82596e-07	0.000756305	5.63279	0.583678	0.803706	0.220028	1	26148138	R	II	FAM54B	5'UTR	shore	5'UTR-shore	chr1:26146122-26147349	NA	NA
cg22700848	0.324658	0.434191	5.77793	8.87084e-07	0.00075762	5.62791	0.194562	0.51922	0.324658	12	124990942	R	II	NCOR2	5'UTR	opensea	5'UTR-opensea		TRUE	NA
cg01772422	0.21102	0.811536	5.77736	8.88749e-07	0.00075762	5.62611	0.655783	0.866803	0.21102	17	81021456	R	I		IGR	shelf	IGR-shelf	chr17:81024122-81024360	NA	NA
cg27547291	0.317032	0.350065	5.77666	8.90783e-07	0.00075762	5.62391	0.116065	0.433097	0.317032	2	201451026	R	II	AOX1	Body	island	Body-island	chr2:201450526-201451027	NA	TRUE
cg18328206	0.376872	0.441278	5.7756	8.93879e-07	0.00075762	5.62057	0.163111	0.539983	0.376872	1	206681378	R	I	RASSF5	1stExon	island	1stExon-island	chr1:206680236-206681444	TRUE	TRUE
cg18835517	0.360113	0.44948	5.77546	8.94316e-07	0.00075762	5.6201	0.183682	0.543796	0.360113	19	42419612	F	I		IGR	shore	IGR-shore	chr19:42419338-42419564	NA	NA		rs73550627
cg21752517	0.36822	0.492108	5.7747	8.96528e-07	0.000757768	5.61773	0.220327	0.588547	0.36822	11	74951359	R	II		IGR	shore	IGR-shore	chr11:74951647-74953491	NA	TRUE
cg11756095	0.358568	0.393923	5.77264	9.02588e-07	0.00076116	5.61125	0.129265	0.487833	0.358568	1	32410614	R	I		IGR	island	IGR-island	chr1:32410188-32410630	TRUE	TRUE
cg07655487	0.401481	0.500111	5.77135	9.06435e-07	0.000762675	5.60716	0.20378	0.605261	0.401481	11	66849820	F	II		IGR	opensea	IGR-opensea		TRUE	TRUE
cg00208274	0.310703	0.813602	5.76858	9.14674e-07	0.00076787	5.59847	0.584273	0.894976	0.310703	7	4779342	R	II	FOXK1	Body	opensea	Body-opensea		NA	NA		rs57323934
cg26495575	0.319374	0.415408	5.76697	9.19504e-07	0.000770186	5.5934	0.179679	0.499053	0.319374	19	1455356	F	I	APC2	Body	island	Body-island	chr19:1455226-1455544	NA	NA
cg22898783	0.295629	0.384166	5.76442	9.27243e-07	0.000774923	5.58535	0.165964	0.461593	0.295629	2	26204699	R	I	KIF3C	1stExon	island	1stExon-island	chr2:26204554-26205649	NA	NA
cg22775000	0.398519	0.373595	5.76253	9.32985e-07	0.000776715	5.57941	0.0794499	0.477969	0.398519	9	103235181	F	II	TMEFF1	TSS1500	island	TSS1500-island	chr9:103235171-103236627	NA	NA
cg07205203	0.264692	0.610589	5.76234	9.33564e-07	0.000776715	5.57881	0.415221	0.679913	0.264692	2	28940400	R	I		IGR	opensea	IGR-opensea		TRUE	TRUE
cg10400707	0.311749	0.611649	5.76158	9.35891e-07	0.000776913	5.57642	0.381548	0.693298	0.311749	1	160369840	F	I	VANGL2	TSS1500	shore	TSS1500-shore	chr1:160370112-160370658	TRUE	NA			rs34049652
cg16170936	0.295315	0.39914	5.76078	9.38336e-07	0.000777208	5.57391	0.18117	0.476484	0.295315	12	48167799	R	I	SLC48A1	Body	shore	Body-shore	chr12:48166997-48167578	NA	NA			rs79717600
cg12202913	0.204385	0.830094	5.75905	9.43694e-07	0.000777788	5.56844	0.679238	0.883623	0.204385	19	12846618	R	II	C19orf43	TSS1500	shore	TSS1500-shore	chr19:12848278-12848586	NA	NA
cg02768480	0.247213	0.762277	5.75872	9.44715e-07	0.000777788	5.5674	0.57981	0.827024	0.247213	17	53810321	F	II	TMEM100	TSS1500	opensea	TSS1500-opensea		NA	TRUE
cg02688760	0.44257	0.443774	5.75852	9.45311e-07	0.000777788	5.5668	0.117115	0.559685	0.44257	1	182573731	F	II	RGS16	TSS200	island	TSS200-island	chr1:182573375-182573760	NA	NA
cg17504394	0.296223	0.643331	5.75735	9.48957e-07	0.000779065	5.56309	0.42469	0.720913	0.296223	17	70339295	F	I		IGR	opensea	IGR-opensea		NA	NA		rs76536498
cg04382643	0.289072	0.53587	5.75565	9.54249e-07	0.000781684	5.55775	0.322507	0.611579	0.289072	19	45849853	R	I	KLC3	Body	island	Body-island	chr19:45849852-45850054	NA	NA
cg10087172	0.334244	0.389128	5.75425	9.58638e-07	0.000782878	5.55334	0.142423	0.476668	0.334244	12	15114494	R	I	ARHGDIB	5'UTR	opensea	5'UTR-opensea		NA	NA
cg03096732	0.276717	0.318308	5.75384	9.59918e-07	0.000782878	5.55205	0.114065	0.390782	0.276717	17	6946527	R	II	SLC16A11	Body	island	Body-island	chr17:6945389-6947521	TRUE	TRUE
cg00681103	0.403476	0.360306	5.75101	9.68864e-07	0.000786979	5.54314	0.0625015	0.465978	0.403476	2	201983452	R	I	CFLAR	5'UTR	island	5'UTR-island	chr2:201983198-201983709	NA	NA
cg01202358	0.303049	0.302259	5.75091	9.69178e-07	0.000786979	5.54283	0.0785806	0.381629	0.303049	3	46853910	F	II		IGR	island	IGR-island	chr3:46853727-46854138	NA	TRUE
cg08276889	0.37731	0.343799	5.74983	9.72614e-07	0.000787153	5.53942	0.0653083	0.442619	0.37731	2	70351524	F	I	LOC100133985	Body	island	Body-island	chr2:70351315-70351550	TRUE	TRUE
cg19236794	0.343814	0.610905	5.74951	9.73625e-07	0.000787153	5.53842	0.357138	0.700952	0.343814	1	1181769	R	I	FAM132A	Body	island	Body-island	chr1:1181756-1182470	NA	TRUE
cg03137889	0.401673	0.464725	5.74586	9.85348e-07	0.000794201	5.52692	0.168251	0.569925	0.401673	6	108454859	R	II		IGR	shore	IGR-shore	chr6:108455060-108455273	TRUE	TRUE
cg27150178	0.277934	0.436498	5.74546	9.86615e-07	0.000794201	5.52569	0.231356	0.50929	0.277934	19	1456337	F	II	APC2	Body	island	Body-island	chr19:1456077-1456347	NA	TRUE
cg17725019	0.0719069	0.904478	5.74427	9.90464e-07	0.000795578	5.52194	0.851404	0.923311	0.0719069	22	31677931	F	II	PIK3IP1	3'UTR	opensea	3'UTR-opensea		NA	NA
cg09251764	0.272126	0.369745	5.74255	9.9608e-07	0.000798364	5.51651	0.16889	0.441016	0.272126	17	6659070	F	II	XAF1	TSS200	opensea	TSS200-opensea		NA	NA		rs78249496
cg15832662	0.349676	0.481927	5.7416	9.99167e-07	0.000799116	5.51353	0.223833	0.573509	0.349676	11	63448437	R	II	RTN3	TSS1500	shore	TSS1500-shore	chr11:63448704-63449386	NA	NA
cg08696640	0.278028	0.672397	5.74062	1.0024e-06	0.000799626	5.51043	0.467186	0.745214	0.278028	6	41531327	R	II	FOXP4	5'UTR	shelf	5'UTR-shelf	chr6:41528266-41528900	NA	NA
cg17333292	0.376681	0.325742	5.7397	1.00542e-06	0.000799626	5.50754	0.047715	0.424396	0.376681	5	35230568	F	II	PRLR	1stExon	opensea	1stExon-opensea		TRUE	TRUE	low-CpG:35266311-35266363
cg01551013	0.36949	0.499468	5.73944	1.00625e-06	0.000799626	5.50674	0.22675	0.59624	0.36949	14	100203942	F	II		IGR	shore	IGR-shore	chr14:100204040-100204262	TRUE	TRUE
cg17602126	0.260479	0.583217	5.73809	1.01073e-06	0.00080001	5.50247	0.390958	0.651437	0.260479	1	40105687	F	I	HEYL	TSS1500	island	TSS1500-island	chr1:40105010-40105707	TRUE	NA	high-CpG:39877885-39878287
cg03419151	0.279871	0.686691	5.738	1.01104e-06	0.00080001	5.50218	0.48012	0.759991	0.279871	17	6658728	F	II	XAF1	TSS1500	opensea	TSS1500-opensea		NA	NA		rs79926030
cg03568064	0.389983	0.382578	5.73638	1.01641e-06	0.000802553	5.49708	0.094734	0.484717	0.389983	11	45907500	F	II	MAPK8IP1	Body	island	Body-island	chr11:45907006-45907809	NA	NA
cg22827124	0.402144	0.382628	5.73508	1.02074e-06	0.000803827	5.493	0.0858071	0.487951	0.402144	2	71126982	F	II	VAX2	TSS1500	island	TSS1500-island	chr2:71126720-71129209	NA	NA
cg15797834	0.289788	0.679025	5.7346	1.02235e-06	0.000803827	5.49149	0.465134	0.754922	0.289788	19	4338932	F	II	STAP2	TSS200	opensea	TSS200-opensea		TRUE	NA
cg01400638	0.155283	0.891994	5.73035	1.03666e-06	0.000813359	5.47813	0.77738	0.932664	0.155283	17	79797373	F	II		IGR	shore	IGR-shore	chr17:79799286-79799624	NA	NA
cg11400774	0.404028	0.381983	5.72877	1.04203e-06	0.000815855	5.47315	0.0837721	0.4878	0.404028	1	156051324	F	I	MEX3A	Body	island	Body-island	chr1:156051239-156051461	NA	NA
cg23644992	0.254098	0.44249	5.72794	1.04489e-06	0.000816371	5.47053	0.254942	0.50904	0.254098	2	71126606	R	II	VAX2	TSS1500	shore	TSS1500-shore	chr2:71126720-71129209	NA	NA
cg20344925	0.21429	0.57301	5.72549	1.05329e-06	0.000821208	5.46283	0.414844	0.629133	0.21429	6	32078127	F	II	TNXB	TSS1500	opensea	TSS1500-opensea		NA	NA
cg00052482	0.133885	0.759425	5.72303	1.06181e-06	0.000823637	5.45508	0.660605	0.79449	0.133885	1	151226139	R	I	PSMD4	TSS1500	opensea	TSS1500-opensea		NA	NA
cg11817999	0.383891	0.391064	5.72231	1.06432e-06	0.000823637	5.45281	0.107716	0.491607	0.383891	17	17655531	F	II	RAI1	5'UTR	opensea	5'UTR-opensea		NA	TRUE
cg12454161	0.343526	0.486305	5.72198	1.06546e-06	0.000823637	5.45178	0.23275	0.576276	0.343526	1	876551	F	II	SAMD11	Body	island	Body-island	chr1:875730-878363	NA	NA
cg02319318	0.340393	0.541306	5.72147	1.06726e-06	0.000823637	5.45016	0.290063	0.630456	0.340393	8	81639711	F	II	ZNF704	Body	opensea	Body-opensea		TRUE	NA
cg13689563	0.155126	0.794897	5.72111	1.0685e-06	0.000823637	5.44904	0.680399	0.835525	0.155126	19	12277357	F	II	ZNF136	Body	shelf	Body-shelf	chr19:12273794-12274291	NA	NA
cg04833034	0.246541	0.48653	5.72077	1.06969e-06	0.000823637	5.44798	0.304559	0.5511	0.246541	5	146832182	R	II	DPYSL3	Body	shore	Body-shore	chr5:146832560-146833938	NA	NA
cg18376288	0.419447	0.535984	5.71616	1.08595e-06	0.000834429	5.43348	0.226393	0.64584	0.419447	1	8181555	F	II		IGR	opensea	IGR-opensea		NA	TRUE		rs4908731
cg16481365	0.307315	0.566012	5.71478	1.09087e-06	0.000834545	5.42913	0.339184	0.6465	0.307315	14	105554352	F	II		IGR	island	IGR-island	chr14:105553233-105554883	NA	TRUE
cg19296671	0.305963	0.494396	5.71471	1.09113e-06	0.000834545	5.4289	0.268566	0.574529	0.305963	11	128562297	R	I	FLI1	TSS200	shore	TSS200-shore	chr11:128562671-128565011	TRUE	NA
cg27414481	0.334811	0.500352	5.71373	1.09463e-06	0.000834545	5.42583	0.253229	0.58804	0.334811	11	6342510	F	II	PRKCDBP	TSS1500	shore	TSS1500-shore	chr11:6340445-6341909	NA	NA
cg08034613	0.131575	0.738303	5.71215	1.10032e-06	0.000834545	5.42084	0.641189	0.772763	0.131575	16	70411455	R	I		IGR	shelf	IGR-shelf	chr16:70414429-70415865	NA	NA
cg06355652	0.165511	0.811263	5.71214	1.10034e-06	0.000834545	5.42082	0.6891	0.854612	0.165511	11	33725105	R	II	CD59	3'UTR	shelf	3'UTR-shelf	chr11:33721713-33721978	NA	NA
cg18743068	0.31324	0.342913	5.71171	1.1019e-06	0.000834545	5.41946	0.111713	0.424952	0.31324	10	94831650	R	I		IGR	island	IGR-island	chr10:94831512-94832312	NA	NA
cg05234415	0.209241	0.723983	5.71133	1.10326e-06	0.000834545	5.41828	0.569543	0.778785	0.209241	19	38743744	R	II	PPP1R14A	Body	shelf	Body-shelf	chr19:38746638-38747379	NA	TRUE
cg12659494	0.350108	0.409947	5.71111	1.10405e-06	0.000834545	5.41759	0.151534	0.501642	0.350108	21	38073934	F	II	SIM2	Body	shore	Body-shore	chr21:38068193-38073891	NA	NA
cg10604168	0.43133	0.451236	5.70954	1.10975e-06	0.000837149	5.41264	0.132873	0.564203	0.43133	15	65360370	F	II	RASL12	5'UTR	island	5'UTR-island	chr15:65360024-65360542	NA	NA
cg11860203	0.316146	0.37494	5.70738	1.11762e-06	0.000839706	5.40585	0.141595	0.45774	0.316146	17	32582516	R	II	CCL2	Body	opensea	Body-opensea		NA	TRUE
cg13219080	0.135301	0.807277	5.70683	1.11964e-06	0.000839706	5.40411	0.707413	0.842713	0.135301	1	942161	R	II		IGR	opensea	IGR-opensea		TRUE	NA
cg02112893	0.307251	0.299824	5.70675	1.11991e-06	0.000839706	5.40388	0.0730435	0.380294	0.307251	17	29718165	F	II	RAB11FIP4	TSS1500	shore	TSS1500-shore	chr17:29718230-29719291	NA	NA
cg19470372	0.357238	0.323094	5.70437	1.12868e-06	0.000844037	5.39638	0.0594179	0.416656	0.357238	19	46145190	R	I		IGR	island	IGR-island	chr19:46144872-46145631	TRUE	NA
cg01263942	0.219902	0.718953	5.70386	1.13056e-06	0.000844037	5.39478	0.556645	0.776546	0.219902	10	695859	F	I	DIP2C	Body	opensea	Body-opensea		NA	NA
cg14559388	0.378403	0.36771	5.70334	1.1325e-06	0.000844037	5.39314	0.0884118	0.466815	0.378403	19	1457211	R	I	APC2	Body	island	Body-island	chr19:1456885-1457312	NA	NA
cg00370303	0.41622	0.337389	5.70165	1.13877e-06	0.000846526	5.38783	0.030179	0.446399	0.41622	12	133066056	R	I	FBRSL1	TSS1500	island	TSS1500-island	chr12:133065843-133066393	NA	NA
cg17689799	0.32567	0.423468	5.70122	1.14039e-06	0.000846526	5.38646	0.183092	0.508762	0.32567	2	27529540	F	I	TRIM54	3'UTR	island	3'UTR-island	chr2:27529083-27531465	NA	NA
cg20603609	0.445234	0.407248	5.69946	1.14698e-06	0.000848458	5.38092	0.0786233	0.523857	0.445234	14	69728089	R	II	GALNTL1	Body	island	Body-island	chr14:69726250-69728393	NA	TRUE
cg08104733	0.182294	0.822399	5.6993	1.14756e-06	0.000848458	5.38044	0.687849	0.870143	0.182294	1	48153207	R	II		IGR	opensea	IGR-opensea		NA	TRUE
cg07471507	0.201574	0.801008	5.69742	1.15467e-06	0.000851748	5.3745	0.652227	0.853801	0.201574	8	81086294	F	II		IGR	shelf	IGR-shelf	chr8:81083320-81084057	NA	NA		rs75280777
cg25520679	0.451564	0.413254	5.69691	1.15659e-06	0.000851748	5.37291	0.0799569	0.531521	0.451564	17	1959121	R	II	HIC1	TSS1500	island	TSS1500-island	chr17:1952919-1962328	NA	NA
cg23793397	0.397754	0.456965	5.69483	1.16448e-06	0.000855869	5.36637	0.163384	0.561138	0.397754	17	36829758	R	II	C17orf96	1stExon	island	1stExon-island	chr17:36829692-36831500	NA	TRUE
cg08829299	0.388988	0.449632	5.69308	1.17117e-06	0.000859088	5.36086	0.162522	0.55151	0.388988	11	288305	R	I	ATHL1	TSS1500	shore	TSS1500-shore	chr11:288847-289239	NA	NA
cg09398856	0.185368	0.82814	5.68844	1.18909e-06	0.000870514	5.34627	0.69132	0.876689	0.185368	2	235789476	F	II		IGR	opensea	IGR-opensea		TRUE	TRUE
cg02958895	0.315551	0.383767	5.68683	1.19535e-06	0.000873381	5.34122	0.15086	0.466411	0.315551	1	46999348	F	II		IGR	shore	IGR-shore	chr1:46998632-46999249	TRUE	NA
cg01985390	0.383141	0.460632	5.68581	1.19938e-06	0.000874603	5.33799	0.177837	0.560979	0.383141	2	27529981	F	II	TRIM54	3'UTR	island	3'UTR-island	chr2:27529083-27531465	NA	TRUE		rs78954740
cg22033476	0.312306	0.514399	5.68504	1.20238e-06	0.000875029	5.33559	0.283888	0.596193	0.312306	2	43532275	R	II	THADA	Body	opensea	Body-opensea		NA	TRUE
cg03604763	0.307687	0.53358	5.68446	1.20467e-06	0.000875029	5.33376	0.306478	0.614165	0.307687	1	85527490	R	II	WDR63	TSS1500	opensea	TSS1500-opensea		TRUE	NA
cg26549174	0.399287	0.458011	5.68383	1.20718e-06	0.000875105	5.33176	0.163299	0.562586	0.399287	19	10381355	R	II	ICAM1	TSS200	island	TSS200-island	chr19:10380287-10381965	TRUE	TRUE
cg10744200	0.22201	0.828064	5.68325	1.20948e-06	0.000875105	5.32993	0.6642	0.88621	0.22201	4	24844162	F	I	CCDC149	Body	opensea	Body-opensea		NA	TRUE
cg24343310	0.281911	0.455183	5.68021	1.22157e-06	0.000882136	5.32037	0.247106	0.529017	0.281911	11	57249947	R	II		IGR	island	IGR-island	chr11:57249946-57250848	TRUE	NA
cg04631458	0.370204	0.55325	5.67567	1.23985e-06	0.000889479	5.3061	0.280005	0.650208	0.370204	7	1329462	R	II		IGR	island	IGR-island	chr7:1329381-1329673	TRUE	NA
cg06586775	0.412336	0.389966	5.67557	1.24022e-06	0.000889479	5.30581	0.0856228	0.497958	0.412336	20	34204993	R	II	SPAG4	Body	island	Body-island	chr20:34204987-34205269	NA	NA	high-CpG:33668322-33668410
cg07726287	0.211772	0.594138	5.67546	1.24069e-06	0.000889479	5.30545	0.43783	0.649602	0.211772	16	84318109	F	II		IGR	opensea	IGR-opensea		TRUE	TRUE			rs73248409
cg10461547	0.348603	0.348906	5.67489	1.24299e-06	0.000889479	5.30367	0.0916041	0.440207	0.348603	3	13323567	R	I		IGR	island	IGR-island	chr3:13323438-13324929	NA	NA
cg24064055	0.369839	0.332039	5.6747	1.24379e-06	0.000889479	5.30305	0.0590629	0.428901	0.369839	8	145104176	R	II		IGR	island	IGR-island	chr8:145103285-145108027	NA	TRUE
cg09313482	0.393995	0.588265	5.67389	1.24709e-06	0.000889479	5.3005	0.297459	0.691455	0.393995	8	120685317	R	II		IGR	opensea	IGR-opensea		NA	TRUE
cg08482979	0.27433	0.67795	5.67355	1.24848e-06	0.000889479	5.29943	0.475468	0.749798	0.27433	16	88858277	R	II		IGR	opensea	IGR-opensea		NA	TRUE
cg19624444	0.280146	0.714686	5.66861	1.26881e-06	0.000902233	5.28391	0.507911	0.788057	0.280146	7	2048497	F	I	MAD1L1	Body	shelf	Body-shelf	chr7:2044583-2044788	NA	NA
cg24351901	0.263866	0.399056	5.66627	1.27855e-06	0.000903617	5.27656	0.204298	0.468164	0.263866	6	29692092	F	II	HLA-F	Body	island	Body-island	chr6:29691106-29692093	TRUE	TRUE
cg18143792	0.291802	0.639273	5.66568	1.28101e-06	0.000903617	5.27471	0.423895	0.715697	0.291802	1	26250290	F	II		IGR	shore	IGR-shore	chr1:26249205-26249613	NA	NA		rs72664022
cg14169333	0.352487	0.378485	5.66565	1.28117e-06	0.000903617	5.2746	0.118316	0.470803	0.352487	9	96721468	R	I		IGR	island	IGR-island	chr9:96720586-96723189	NA	NA
cg08129017	0.257814	0.547464	5.66547	1.28191e-06	0.000903617	5.27404	0.357173	0.614987	0.257814	17	17728660	F	II	SREBF1	Body	shore	Body-shore	chr17:17726855-17727282	TRUE	TRUE
cg09725286	0.305599	0.60394	5.66523	1.2829e-06	0.000903617	5.2733	0.378378	0.683977	0.305599	8	134419335	R	II		IGR	opensea	IGR-opensea		TRUE	TRUE
cg03171478	0.327101	0.403176	5.66428	1.28689e-06	0.000904711	5.27031	0.161744	0.488845	0.327101	22	37572916	R	II		IGR	opensea	IGR-opensea		TRUE	TRUE
cg26069353	0.290555	0.37413	5.66239	1.29488e-06	0.000908611	5.26437	0.159673	0.450227	0.290555	14	31343427	R	I	COCH	TSS1500	island	TSS1500-island	chr14:31343355-31344757	TRUE	NA
cg04797323	0.381532	0.42341	5.661	1.30077e-06	0.000911027	5.26	0.141804	0.523335	0.381532	12	93966978	R	I	SOCS2	Body	island	Body-island	chr12:93963963-93967395	NA	NA
cg04887494	0.385032	0.535893	5.65925	1.30826e-06	0.000912657	5.25448	0.251702	0.636734	0.385032	19	2252786	F	II	JSRP1	Body	island	Body-island	chr19:2250560-2253959	NA	TRUE
cg12210305	0.0571506	0.918647	5.659	1.30931e-06	0.000912657	5.25371	0.876464	0.933615	0.0571506	2	85876314	R	II	USP39	3'UTR	opensea	3'UTR-opensea		NA	TRUE
cg24362923	0.332833	0.304237	5.65874	1.31046e-06	0.000912657	5.25287	0.0585738	0.391407	0.332833	10	103985861	R	I	ELOVL3	TSS1500	island	TSS1500-island	chr10:103985852-103986246	TRUE	TRUE
cg13027595	0.170973	0.669992	5.65629	1.32097e-06	0.000918258	5.24519	0.543797	0.71477	0.170973	6	33283184	R	II	ZBTB22	Body	island	Body-island	chr6:33282855-33283196	NA	NA
cg10227331	0.345395	0.532772	5.65344	1.33338e-06	0.000925068	5.23621	0.277837	0.623232	0.345395	1	8181647	F	II		IGR	opensea	IGR-opensea		NA	TRUE
cg04160030	0.314747	0.641109	5.65188	1.34017e-06	0.000925068	5.23133	0.408795	0.723543	0.314747	1	24195659	R	II	FUCA1	TSS1500	shore	TSS1500-shore	chr1:24194254-24194990	NA	NA
cg01263877	0.211019	0.475454	5.65185	1.3403e-06	0.000925068	5.23124	0.319702	0.530721	0.211019	19	3721303	R	I		IGR	shore	IGR-shore	chr19:3721464-3721788	NA	NA
cg26352161	0.171082	0.787465	5.6516	1.34139e-06	0.000925068	5.23046	0.66119	0.832272	0.171082	6	43071742	R	II	PTK7	Body	opensea	Body-opensea		NA	TRUE
cg01436526	0.227021	0.799954	5.65119	1.34321e-06	0.000925068	5.22915	0.632391	0.859412	0.227021	19	11641099	R	II	ECSIT	TSS1500	shore	TSS1500-shore	chr19:11639614-11639897	NA	NA
cg10646968	0.114866	0.910699	5.65022	1.34747e-06	0.000926292	5.22611	0.825917	0.940783	0.114866	10	111728983	F	II		IGR	opensea	IGR-opensea		NA	TRUE
cg19619003	0.294556	0.562398	5.64662	1.36344e-06	0.000932259	5.21478	0.344988	0.639544	0.294556	1	41846758	R	II		IGR	shore	IGR-shore	chr1:41847264-41849204	NA	TRUE
cg23094728	0.328222	0.434911	5.64541	1.36886e-06	0.000932259	5.21097	0.192652	0.520874	0.328222	5	56110263	R	I	MAP3K1	TSS1500	shore	TSS1500-shore	chr5:56110305-56110535	NA	NA
cg13338783	0.306708	0.364176	5.64521	1.36972e-06	0.000932259	5.21037	0.137797	0.444504	0.306708	19	46996868	F	I	PNMAL2	1stExon	island	1stExon-island	chr19:46996327-46998437	NA	NA
cg02584756	0.363	0.464933	5.64452	1.37284e-06	0.000932259	5.20818	0.197004	0.560005	0.363	1	43533796	R	I		IGR	shore	IGR-shore	chr1:43533890-43534334	TRUE	NA
cg11642412	0.358529	0.406474	5.64404	1.37497e-06	0.000932259	5.20669	0.141846	0.500375	0.358529	11	63768412	R	II	MACROD1	Body	island	Body-island	chr11:63766058-63768666	NA	TRUE
cg03607638	0.307941	0.259851	5.64303	1.37955e-06	0.000932259	5.2035	0.032561	0.340502	0.307941	3	193788482	R	II		IGR	island	IGR-island	chr3:193788481-193789266	NA	TRUE
cg02821342	0.398837	0.49616	5.6422	1.38329e-06	0.000932259	5.2009	0.201781	0.600618	0.398837	7	130793551	F	II	MKLN1	TSS1500	shore	TSS1500-shore	chr7:130794689-130795032	NA	NA		rs78453604
cg20214067	0.316773	0.501354	5.64154	1.38629e-06	0.000932259	5.19882	0.267545	0.584318	0.316773	12	133065776	R	II	FBRSL1	TSS1500	shore	TSS1500-shore	chr12:133065843-133066393	NA	NA
cg12732162	0.238804	0.845843	5.64114	1.38809e-06	0.000932259	5.19757	0.669582	0.908387	0.238804	10	123413924	R	II		IGR	opensea	IGR-opensea		NA	TRUE
cg04390734	0.222132	0.654135	5.64109	1.38833e-06	0.000932259	5.1974	0.490181	0.712313	0.222132	11	120039366	R	II		IGR	shore	IGR-shore	chr11:120039601-120040210	NA	TRUE
cg24148304	0.19476	0.817451	5.64097	1.38888e-06	0.000932259	5.19702	0.6737	0.868459	0.19476	6	7544377	F	II	DSP	Body	shore	Body-shore	chr6:7541518-7543472	NA	NA
cg23890800	0.422147	0.346567	5.64063	1.3904e-06	0.000932259	5.19597	0.0349828	0.457129	0.422147	12	133066061	R	I	FBRSL1	TSS1500	island	TSS1500-island	chr12:133065843-133066393	NA	NA
cg25298161	0.40809	0.437801	5.64059	1.39059e-06	0.000932259	5.19584	0.136591	0.544682	0.40809	15	41806135	F	II	LTK	TSS200	shore	TSS200-shore	chr15:41803443-41805531	TRUE	NA
cg23904377	0.317643	0.615127	5.64021	1.39231e-06	0.000932259	5.19465	0.380676	0.698319	0.317643	20	2852292	R	II	PTPRA	5'UTR	shore	5'UTR-shore	chr20:2852899-2854635	NA	TRUE
cg18044572	0.325627	0.394334	5.63935	1.39623e-06	0.000932259	5.19195	0.15399	0.479618	0.325627	7	44349715	R	I	CAMK2B	Body	island	Body-island	chr7:44349111-44349716	TRUE	NA
cg05736236	0.344126	0.427571	5.63935	1.39626e-06	0.000932259	5.19193	0.173573	0.517699	0.344126	2	222435214	F	I	EPHA4	Body	shore	Body-shore	chr2:222436034-222438941	NA	NA
cg25326952	0.263277	0.525472	5.63833	1.40091e-06	0.000933687	5.18874	0.331148	0.594425	0.263277	7	148720088	R	II	PDIA4	Body	opensea	Body-opensea		NA	TRUE			rs75650023
cg22940798	0.278811	0.581955	5.63598	1.41171e-06	0.000938806	5.18136	0.376167	0.654977	0.278811	6	32805554	F	II	TAP2	Body	shore	Body-shore	chr6:32806284-32806669	NA	NA
cg08639339	0.193093	0.608114	5.63543	1.41425e-06	0.000938806	5.17963	0.465593	0.658686	0.193093	1	205648336	R	II	SLC45A3	5'UTR	shore	5'UTR-shore	chr1:205648975-205649903	NA	TRUE
cg16789592	0.3235	0.374512	5.63493	1.41656e-06	0.000938806	5.17806	0.135739	0.459238	0.3235	17	42083306	F	I	PYY	TSS1500	island	TSS1500-island	chr17:42082027-42084972	NA	TRUE
cg26611683	0.334625	0.33702	5.63447	1.41869e-06	0.000938806	5.17662	0.0900346	0.42466	0.334625	13	41241734	F	II	FOXO1	TSS1500	island	TSS1500-island	chr13:41238500-41241750	NA	NA
cg25862975	0.401397	0.384507	5.63325	1.42439e-06	0.000940905	5.17276	0.0882372	0.489635	0.401397	6	108454984	R	II		IGR	shore	IGR-shore	chr6:108455060-108455273	TRUE	TRUE
cg24150325	0.126872	0.869155	5.63225	1.42904e-06	0.000941031	5.16963	0.775512	0.902384	0.126872	5	121739336	R	II	SNCAIP	Body	opensea	Body-opensea		NA	TRUE
cg03051374	0.200114	0.473272	5.63212	1.42964e-06	0.000941031	5.16923	0.325569	0.525683	0.200114	14	100204258	R	I		IGR	island	IGR-island	chr14:100204040-100204262	TRUE	TRUE
cg10014112	0.362419	0.351854	5.63156	1.43228e-06	0.0009411	5.16746	0.0843545	0.446773	0.362419	7	134832844	F	II	TMEM140	1stExon	opensea	1stExon-opensea		NA	TRUE	low-CpG:134483321-134483469
cg04432009	0.36025	0.362896	5.63055	1.437e-06	0.000942072	5.1643	0.096997	0.457247	0.36025	19	13213688	R	II	LYL1	TSS200	island	TSS200-island	chr19:13213450-13213821	NA	TRUE	high-CpG:13074513-13074725
cg11566172	0.296153	0.413407	5.63016	1.43882e-06	0.000942072	5.16308	0.194818	0.490971	0.296153	1	159751352	F	II	DUSP23	Body	island	Body-island	chr1:159750416-159751353	NA	NA
cg22979783	0.317529	0.525059	5.629	1.4443e-06	0.000943995	5.15943	0.290692	0.608221	0.317529	2	72371261	F	I	CYP26B1	Body	island	Body-island	chr2:72371121-72375004	NA	NA	high-CpG:72224710-72224795
cg00687252	0.299602	0.410716	5.62631	1.45705e-06	0.000950658	5.15098	0.189581	0.489183	0.299602	6	30712060	F	I	IER3	Body	island	Body-island	chr6:30710307-30712440	TRUE	NA
cg22115977	0.17084	0.870304	5.62469	1.46481e-06	0.000954047	5.14588	0.744208	0.915048	0.17084	2	27276292	F	II	AGBL5	Body	shore	Body-shore	chr2:27274165-27274953	NA	NA
cg09526712	0.210846	0.794652	5.62174	1.479e-06	0.000960089	5.13662	0.639028	0.849874	0.210846	16	1394089	F	I	BAIAP3	Body	shore	Body-shore	chr16:1392544-1392753	NA	NA
cg13186830	0.344171	0.427225	5.62137	1.4808e-06	0.000960089	5.13544	0.173194	0.517365	0.344171	12	4141193	F	II		IGR	shore	IGR-shore	chr12:4140520-4141052	NA	NA
cg25009965	0.415169	0.543264	5.62083	1.48339e-06	0.000960089	5.13377	0.23683	0.651998	0.415169	11	114031120	R	II	ZBTB16	Body	opensea	Body-opensea		TRUE	TRUE
cg21937660	0.247377	0.663328	5.62009	1.487e-06	0.000960089	5.13143	0.48074	0.728118	0.247377	17	71643137	R	II		IGR	shore	IGR-shore	chr17:71639028-71641670	NA	NA
cg00057231	0.216427	0.730325	5.61959	1.48944e-06	0.000960089	5.12986	0.570582	0.787009	0.216427	3	48631958	R	II	COL7A1	Body	island	Body-island	chr3:48631882-48632901	NA	NA
cg08290076	0.381679	0.50021	5.61956	1.48957e-06	0.000960089	5.12977	0.218495	0.600174	0.381679	11	110581434	F	II	ARHGAP20	Body	shore	Body-shore	chr11:110581839-110583883	NA	NA
cg15377174	0.132784	0.874811	5.61437	1.51506e-06	0.000974827	5.11347	0.776804	0.909587	0.132784	6	30568625	R	II	PPP1R10	3'UTR	opensea	3'UTR-opensea		NA	TRUE
cg16649560	0.339401	0.455699	5.61247	1.52454e-06	0.000979229	5.10748	0.205189	0.54459	0.339401	16	27338391	F	II	IL4R	5'UTR	opensea	5'UTR-opensea		TRUE	TRUE
cg09825309	0.327283	0.502021	5.61026	1.53558e-06	0.000981733	5.10054	0.260455	0.587738	0.327283	12	124990897	F	I	NCOR2	5'UTR	opensea	5'UTR-opensea		TRUE	NA
cg17526887	0.268539	0.6194	5.60986	1.53758e-06	0.000981733	5.09929	0.421192	0.689732	0.268539	2	223918000	F	I	KCNE4	Body	island	Body-island	chr2:223917576-223918037	NA	NA		rs17221840
cg10009157	0.371891	0.410217	5.60981	1.53782e-06	0.000981733	5.09915	0.135727	0.507617	0.371891	3	66025586	F	II	MAGI1	TSS1500	island	TSS1500-island	chr3:66023373-66025595	NA	NA		rs28547210
cg10304922	0.35488	0.453992	5.60958	1.53899e-06	0.000981733	5.09841	0.192057	0.546937	0.35488	12	133065924	F	I	FBRSL1	TSS1500	island	TSS1500-island	chr12:133065843-133066393	NA	NA
cg05447343	0.203066	0.746878	5.60904	1.54171e-06	0.000981781	5.09672	0.596996	0.800062	0.203066	17	19648925	R	II	ALDH3A1	5'UTR	shore	5'UTR-shore	chr17:19648139-19648492	NA	TRUE
cg07058971	0.226807	0.526929	5.60734	1.55029e-06	0.000984653	5.09139	0.359524	0.586331	0.226807	2	45264	R	II	FAM110C	Body	shore	Body-shore	chr2:45510-46559	NA	NA
cg14407437	0.385829	0.375412	5.60687	1.55269e-06	0.000984653	5.0899	0.0906335	0.476463	0.385829	1	31845923	F	II	FABP3	TSS200	opensea	TSS200-opensea		NA	NA
cg10322504	0.419905	0.441887	5.60594	1.55741e-06	0.000984653	5.08698	0.131957	0.551862	0.419905	20	3229239	R	II		IGR	island	IGR-island	chr20:3229238-3229693	TRUE	TRUE
cg25313468	0.30295	0.607152	5.60594	1.55743e-06	0.000984653	5.08697	0.383546	0.686496	0.30295	4	57773308	R	I	REST	TSS1500	shore	TSS1500-shore	chr4:57773867-57775602	NA	NA
cg13470735	0.189836	0.568239	5.60554	1.55946e-06	0.000984653	5.08572	0.428122	0.617958	0.189836	1	156678548	F	II		IGR	shore	IGR-shore	chr1:156674858-156676654	NA	TRUE
cg24375627	0.261565	0.60286	5.60413	1.56667e-06	0.000985541	5.08129	0.4098	0.671365	0.261565	1	153509284	F	II	S100A6	TSS1500	shore	TSS1500-shore	chr1:153508424-153508840	NA	NA
cg12134570	0.40806	0.391819	5.60391	1.5678e-06	0.000985541	5.08059	0.0906323	0.498692	0.40806	19	13213428	R	II	LYL1	5'UTR	shore	5'UTR-shore	chr19:13213450-13213821	TRUE	TRUE
cg19695041	0.267794	0.528621	5.60349	1.56993e-06	0.000985541	5.07929	0.330963	0.598757	0.267794	8	38615330	F	II	TACC1	5'UTR	shore	5'UTR-shore	chr8:38614414-38615236	TRUE	NA
cg21967909	0.176202	0.861695	5.60318	1.57151e-06	0.000985541	5.07832	0.731641	0.907843	0.176202	5	94982211	F	II	RFESD	TSS1500	shore	TSS1500-shore	chr5:94982329-94982694	NA	NA
cg22082456	0.181752	0.796562	5.60268	1.57411e-06	0.000985541	5.07673	0.662412	0.844163	0.181752	1	53392538	F	II	SCP2	TSS1500	shore	TSS1500-shore	chr1:53392880-53393645	NA	NA
cg13146379	0.375457	0.430626	5.60099	1.58279e-06	0.000989309	5.07145	0.153504	0.52896	0.375457	21	46826053	F	II	COL18A1	Body	island	Body-island	chr21:46824531-46826234	NA	NA
cg24577131	0.338592	0.489379	5.60015	1.58714e-06	0.000990364	5.06881	0.239466	0.578058	0.338592	6	139613426	R	II	TXLNB	TSS1500	opensea	TSS1500-opensea		NA	TRUE
cg26406292	0.144143	0.861745	5.59939	1.5911e-06	0.000991169	5.06642	0.755354	0.899497	0.144143	7	75292248	F	I	HIP1	Body	opensea	Body-opensea		NA	NA
cg26572207	0.232594	0.694773	5.59849	1.59579e-06	0.000992428	5.0636	0.523096	0.75569	0.232594	8	20161947	F	II		IGR	shore	IGR-shore	chr8:20160811-20161685	NA	NA		rs6988442
cg16907514	0.356432	0.438873	5.59714	1.60283e-06	0.000995146	5.05936	0.175793	0.532224	0.356432	14	56046098	R	II	KTN1	TSS1500	shore	TSS1500-shore	chr14:56046634-56047986	NA	NA
cg04574090	0.3678	0.361405	5.5963	1.60724e-06	0.000996219	5.05673	0.0899333	0.457733	0.3678	11	74178749	F	II	KCNE3	TSS200	island	TSS200-island	chr11:74178175-74178801	NA	TRUE
cg16063312	0.277944	0.460225	5.59406	1.61905e-06	0.00100137	5.04969	0.255076	0.53302	0.277944	10	22725587	R	II		IGR	island	IGR-island	chr10:22725491-22726764	NA	NA
cg26777729	0.345945	0.466333	5.59361	1.62148e-06	0.00100137	5.04825	0.210993	0.556938	0.345945	3	153840536	F	I	SGEF	Body	shore	Body-shore	chr3:153838787-153840380	NA	NA
cg09368485	0.291897	0.45354	5.59283	1.62562e-06	0.00100137	5.0458	0.238092	0.529989	0.291897	6	29974022	F	II	HLA-J	Body	shore	Body-shore	chr6:29974220-29975369	TRUE	NA
cg04811942	0.197796	0.699458	5.59269	1.62632e-06	0.00100137	5.04539	0.553466	0.751262	0.197796	8	143868062	F	II	LY6D	TSS200	opensea	TSS200-opensea		NA	NA
cg08052629	0.188993	0.628729	5.59159	1.63219e-06	0.00100321	5.04193	0.489235	0.678227	0.188993	19	38746615	R	II	PPP1R14A	Body	shore	Body-shore	chr19:38746638-38747379	TRUE	NA
cg01482860	0.278994	0.587655	5.59112	1.63471e-06	0.00100321	5.04044	0.381731	0.660724	0.278994	12	49735806	R	II		IGR	island	IGR-island	chr12:49735719-49736875	TRUE	NA
cg08322205	0.439437	0.357589	5.59054	1.63779e-06	0.00100344	5.03864	0.0332431	0.47268	0.439437	5	139127283	F	I		IGR	island	IGR-island	chr5:139125902-139127711	NA	TRUE
cg13896106	0.286469	0.560264	5.58898	1.64616e-06	0.00100692	5.03374	0.348822	0.635291	0.286469	17	72754589	R	II	SLC9A3R1	Body	opensea	Body-opensea		TRUE	TRUE
cg17540159	0.25529	0.663783	5.58752	1.65403e-06	0.00100849	5.02916	0.475355	0.730645	0.25529	4	140657573	R	II	MAML3	Body	shore	Body-shore	chr4:140655962-140657135	NA	NA
cg23801885	0.248035	0.540154	5.5875	1.65415e-06	0.00100849	5.02909	0.357081	0.605116	0.248035	6	34458902	R	II	PACSIN1	5'UTR	opensea	5'UTR-opensea		NA	TRUE
cg03894975	0.312097	0.290839	5.58624	1.661e-06	0.00100962	5.02512	0.0604813	0.372578	0.312097	1	29586570	R	I	PTPRU	Body	island	Body-island	chr1:29585897-29586598	TRUE	NA	high-CpG:29458981-29459255
cg02645135	0.312209	0.590242	5.58616	1.66143e-06	0.00100962	5.02487	0.359802	0.672011	0.312209	16	69516238	F	II		IGR	opensea	IGR-opensea		TRUE	TRUE		rs12596327
cg00568910	0.292427	0.66539	5.58394	1.67352e-06	0.0010153	5.0179	0.449551	0.741978	0.292427	1	43429380	F	II		IGR	opensea	IGR-opensea		TRUE	TRUE
cg26668713	0.396314	0.332264	5.58173	1.68564e-06	0.00101603	5.01097	0.0397461	0.43606	0.396314	11	65405903	R	II	SIPA1	5'UTR	shelf	5'UTR-shelf	chr11:65408344-65408631	NA	TRUE
cg04854089	0.280459	0.486578	5.58117	1.68871e-06	0.00101603	5.00922	0.279572	0.560031	0.280459	11	46355137	F	II	DGKZ	Body	island	Body-island	chr11:46354091-46355190	TRUE	NA
cg24006505	0.395851	0.498736	5.58093	1.69005e-06	0.00101603	5.00846	0.206561	0.602412	0.395851	6	41337238	F	II		IGR	shore	IGR-shore	chr6:41339236-41340027	NA	NA
cg00547484	0.243236	0.550888	5.58073	1.69116e-06	0.00101603	5.00783	0.371357	0.614593	0.243236	1	32219777	R	II	BAI2	Body	shelf	Body-shelf	chr1:32221887-32222107	TRUE	TRUE
cg02806739	0.201195	0.810348	5.58015	1.69439e-06	0.00101603	5.006	0.661847	0.863042	0.201195	17	80273242	F	I	CD7	Body	shelf	Body-shelf	chr17:80277118-80277833	NA	NA
cg10947408	0.28484	0.412884	5.58014	1.69445e-06	0.00101603	5.00597	0.202645	0.487485	0.28484	10	77155404	R	I		IGR	island	IGR-island	chr10:77155128-77169600	TRUE	TRUE
cg21429745	0.331091	0.312173	5.57978	1.69642e-06	0.00101603	5.00485	0.0677956	0.398887	0.331091	2	74725208	F	I	LBX2	Body	island	Body-island	chr2:74725039-74727038	NA	TRUE	high-CpG:74578691-74578756		rs61998167
cg10816169	0.278879	0.441003	5.57975	1.69657e-06	0.00101603	5.00476	0.235164	0.514043	0.278879	11	66080868	R	II		IGR	island	IGR-island	chr11:66079092-66080920	NA	NA
cg20274462	0.309506	0.503512	5.57813	1.70561e-06	0.00101931	4.99966	0.275067	0.584573	0.309506	8	95980625	F	II		IGR	opensea	IGR-opensea		NA	TRUE
cg11811513	0.403026	0.358426	5.57778	1.70754e-06	0.00101931	4.99857	0.0609543	0.46398	0.403026	2	185462408	R	II	ZNF804A	TSS1500	shore	TSS1500-shore	chr2:185463208-185463589	NA	NA
cg00751072	0.255544	0.476286	5.57525	1.72174e-06	0.00102503	4.99062	0.28767	0.543214	0.255544	19	18529121	R	II	SSBP4	TSS1500	island	TSS1500-island	chr19:18527651-18531118	NA	TRUE
cg12468850	0.147291	0.895788	5.57424	1.72743e-06	0.00102503	4.98744	0.787073	0.934364	0.147291	8	21767224	R	I	DOK2	Body	shelf	Body-shelf	chr8:21769694-21770080	TRUE	TRUE
cg25980484	0.253448	0.430545	5.57353	1.7314e-06	0.00102503	4.98524	0.243477	0.496925	0.253448	6	30653512	R	II	KIAA1949	Body	shore	Body-shore	chr6:30654392-30654934	NA	NA			rs72445950
cg20241952	0.454409	0.408972	5.57334	1.73249e-06	0.00102503	4.98464	0.0735746	0.527983	0.454409	17	77752713	F	I	CBX2	Body	island	Body-island	chr17:77752051-77752772	NA	NA
cg21749424	0.311406	0.586151	5.57318	1.73339e-06	0.00102503	4.98414	0.356303	0.667709	0.311406	6	166418799	R	II		IGR	shelf	IGR-shelf	chr6:166421891-166422241	NA	NA
cg11353329	0.356872	0.320492	5.57314	1.73365e-06	0.00102503	4.98399	0.0570869	0.413959	0.356872	22	42764546	R	I		IGR	island	IGR-island	chr22:42764389-42765248	NA	NA
cg04522310	0.384036	0.426899	5.57166	1.74201e-06	0.00102593	4.97937	0.143444	0.52748	0.384036	16	27378982	R	I		IGR	opensea	IGR-opensea		NA	TRUE
cg04337854	0.266693	0.792951	5.57145	1.74323e-06	0.00102593	4.9787	0.596106	0.862799	0.266693	6	105585762	F	II	BVES	TSS1500	shore	TSS1500-shore	chr6:105584148-105585621	NA	NA
cg02431672	0.394605	0.375716	5.57139	1.74355e-06	0.00102593	4.97852	0.0844597	0.479065	0.394605	1	43534324	R	II		IGR	island	IGR-island	chr1:43533890-43534334	NA	NA
cg26519401	0.271959	0.609255	5.57093	1.74621e-06	0.00102593	4.97706	0.408523	0.680483	0.271959	4	53729056	F	II	RASL11B	Body	shore	Body-shore	chr4:53728037-53729000	NA	NA
cg05925503	0.184194	0.823815	5.56858	1.75967e-06	0.00103221	4.96968	0.687863	0.872057	0.184194	8	103922667	R	II		IGR	opensea	IGR-opensea		NA	TRUE
cg19202014	0.259138	0.417368	5.56736	1.76667e-06	0.00103468	4.96587	0.2261	0.485238	0.259138	11	417578	F	I	SIGIRR	TSS200	island	TSS200-island	chr11:416419-417650	NA	NA
cg14707162	0.374099	0.438968	5.56461	1.78263e-06	0.00104239	4.95723	0.162847	0.536946	0.374099	11	17036581	R	II	PLEKHA7	TSS1500	shore	TSS1500-shore	chr11:17034843-17036404	TRUE	NA
cg18733548	0.352937	0.475442	5.5617	1.79966e-06	0.00105069	4.9481	0.21494	0.567878	0.352937	17	77766817	R	II		IGR	island	IGR-island	chr17:77763364-77767356	NA	TRUE
cg18790856	0.294836	0.630474	5.56035	1.80762e-06	0.00105369	4.94386	0.412857	0.707693	0.294836	2	37751449	R	II		IGR	opensea	IGR-opensea		NA	TRUE
cg27046604	0.287641	0.579424	5.55934	1.8136e-06	0.00105467	4.94068	0.367117	0.654758	0.287641	15	41135869	R	II	SPINT1	TSS1500	island	TSS1500-island	chr15:41135719-41137210	TRUE	NA
cg20956815	0.374013	0.368828	5.55911	1.81497e-06	0.00105467	4.93996	0.0927706	0.466784	0.374013	3	184320006	R	II		IGR	island	IGR-island	chr3:184320005-184320218	NA	NA
cg04132186	0.340309	0.556796	5.55818	1.82048e-06	0.00105622	4.93705	0.305616	0.645925	0.340309	3	184322709	F	II		IGR	shore	IGR-shore	chr3:184321783-184322277	NA	NA
cg24204282	0.379258	0.430422	5.55631	1.8316e-06	0.0010574	4.9312	0.150494	0.529752	0.379258	11	45944920	R	II	GYLTL1B	Body	shore	Body-shore	chr11:45943513-45944852	TRUE	NA
cg07213202	0.313711	0.310608	5.55552	1.83635e-06	0.0010574	4.92871	0.0790593	0.392771	0.313711	7	1782671	R	II	ELFN1	5'UTR	shore	5'UTR-shore	chr7:1784027-1786934	TRUE	NA
cg06490845	0.220173	0.72413	5.55538	1.8372e-06	0.0010574	4.92827	0.561621	0.781794	0.220173	16	88858315	R	II		IGR	opensea	IGR-opensea		NA	TRUE
cg19598567	0.326627	0.584106	5.55537	1.83725e-06	0.0010574	4.92824	0.343024	0.669651	0.326627	5	141931207	R	I		IGR	opensea	IGR-opensea		NA	NA
cg06042504	0.173082	0.801342	5.55535	1.83737e-06	0.0010574	4.92818	0.673591	0.846673	0.173082	8	55087323	R	I		IGR	opensea	IGR-opensea		NA	NA
cg24421668	0.401061	0.374134	5.55498	1.83958e-06	0.0010574	4.92702	0.0781131	0.479174	0.401061	5	179244452	F	II	SQSTM1	5'UTR	island	5'UTR-island	chr5:179243545-179244453	NA	NA
cg01614764	0.320645	0.572405	5.55092	1.86417e-06	0.00106896	4.91427	0.335738	0.656383	0.320645	7	76023325	F	II	SRCRB4D	Body	shore	Body-shore	chr7:76022369-76023172	NA	NA
cg07227033	0.237781	0.585273	5.55071	1.86544e-06	0.00106896	4.91361	0.409768	0.647549	0.237781	7	12725802	F	I	ARL4A	TSS1500	shore	TSS1500-shore	chr7:12726156-12727248	NA	NA
cg16340268	0.358465	0.323063	5.54897	1.87609e-06	0.00107341	4.90815	0.0584815	0.416947	0.358465	1	226925172	R	II	ITPKB	5'UTR	island	5'UTR-island	chr1:226924560-226926553	NA	NA
cg25854162	0.307103	0.383265	5.54835	1.87985e-06	0.00107391	4.90622	0.156594	0.463697	0.307103	2	217497617	F	II	IGFBP2	TSS1500	shore	TSS1500-shore	chr2:217497811-217498847	NA	NA
cg15001131	0.41659	0.468516	5.54723	1.88678e-06	0.00107567	4.90269	0.161033	0.577623	0.41659	2	42329652	F	II		IGR	island	IGR-island	chr2:42329439-42329653	TRUE	TRUE
cg26166004	0.375982	0.348252	5.54691	1.88871e-06	0.00107567	4.90171	0.0707422	0.446724	0.375982	2	201983237	F	II	CFLAR	5'UTR	island	5'UTR-island	chr2:201983198-201983709	NA	TRUE
cg05842420	0.333805	0.557691	5.54566	1.89647e-06	0.00107843	4.89777	0.311311	0.645116	0.333805	2	237073843	F	II		IGR	island	IGR-island	chr2:237071794-237078762	NA	NA
cg18454685	0.335004	0.339926	5.54469	1.90248e-06	0.00107892	4.89473	0.0926617	0.427665	0.335004	17	48639239	F	I	CACNA1G	Body	island	Body-island	chr17:48636103-48639279	NA	NA
cg13387113	0.317744	0.590002	5.54458	1.90313e-06	0.00107892	4.8944	0.355477	0.673221	0.317744	17	74696737	R	I	MXRA7	Body	opensea	Body-opensea		TRUE	TRUE
cg06711380	0.294384	0.51702	5.54317	1.91192e-06	0.00108177	4.88997	0.299737	0.594121	0.294384	17	37123949	R	II	FBXO47	TSS1500	opensea	TSS1500-opensea		TRUE	NA
cg06776256	0.331434	0.465387	5.54284	1.91398e-06	0.00108177	4.88894	0.220757	0.552192	0.331434	12	13043728	R	II	GPRC5A	TSS1500	shore	TSS1500-shore	chr12:13044042-13044667	NA	NA
cg00953201	0.138047	0.926951	5.5416	1.92178e-06	0.00108454	4.88503	0.825059	0.963107	0.138047	13	30156486	F	II	SLC7A1	5'UTR	opensea	5'UTR-opensea		NA	TRUE
cg04690998	0.389189	0.53154	5.54077	1.92697e-06	0.00108565	4.88244	0.244282	0.633471	0.389189	7	2339777	F	II	SNX8	Body	opensea	Body-opensea		NA	TRUE
cg14919082	0.378317	0.473934	5.5403	1.92994e-06	0.00108565	4.88097	0.194699	0.573017	0.378317	2	54901055	R	II		IGR	opensea	IGR-opensea		NA	NA
cg00211115	0.33725	0.482943	5.53989	1.93252e-06	0.00108565	4.87968	0.23402	0.571271	0.33725	11	69257736	R	II		IGR	shore	IGR-shore	chr11:69258149-69258544	TRUE	NA
cg05461734	0.172295	0.894029	5.53702	1.95074e-06	0.0010916	4.87067	0.766858	0.939154	0.172295	10	122705955	R	II		IGR	shelf	IGR-shelf	chr10:122708510-122708899	NA	NA
cg24846573	0.286663	0.341173	5.53687	1.95168e-06	0.0010916	4.8702	0.129588	0.416251	0.286663	12	133065806	R	II	FBRSL1	TSS1500	shore	TSS1500-shore	chr12:133065843-133066393	NA	NA
cg06962746	0.315857	0.346631	5.53645	1.95436e-06	0.0010916	4.86889	0.113499	0.429356	0.315857	22	45016487	F	II		IGR	island	IGR-island	chr22:45015933-45016488	TRUE	NA
cg15427004	0.344744	0.300579	5.53637	1.95484e-06	0.0010916	4.86865	0.0461253	0.39087	0.344744	3	38179858	R	II	ACAA1	TSS1500	island	TSS1500-island	chr3:38179857-38180689	TRUE	NA
cg13742526	0.367216	0.478599	5.53514	1.9627e-06	0.00109251	4.8648	0.207559	0.574775	0.367216	19	2252432	F	I	JSRP1	Body	island	Body-island	chr19:2250560-2253959	NA	NA		rs77817818
cg01602153	0.326472	0.430242	5.53475	1.96524e-06	0.00109251	4.86356	0.189275	0.515746	0.326472	8	59058660	R	I	FAM110B	5'UTR	island	5'UTR-island	chr8:59058167-59059414	TRUE	TRUE
cg15599832	0.260877	0.792395	5.53474	1.96529e-06	0.00109251	4.86353	0.599842	0.86072	0.260877	5	38845129	R	II	OSMR	TSS1500	shore	TSS1500-shore	chr5:38845502-38846476	NA	NA
cg09332175	0.104614	0.855864	5.5299	1.9966e-06	0.00110826	4.84835	0.778649	0.883262	0.104614	1	938905	F	II		IGR	shore	IGR-shore	chr1:933387-937410	NA	NA
cg20341504	0.375505	0.372524	5.52846	2.00603e-06	0.00110975	4.84383	0.0953656	0.470871	0.375505	2	54900998	F	I		IGR	opensea	IGR-opensea		NA	NA
cg09341154	0.298867	0.486033	5.52834	2.00681e-06	0.00110975	4.84345	0.265441	0.564308	0.298867	10	125853893	F	I		IGR	shore	IGR-shore	chr10:125851151-125853233	NA	NA
cg12593793	0.351247	0.433484	5.52799	2.00907e-06	0.00110975	4.84237	0.174231	0.525477	0.351247	1	156074135	F	II		IGR	opensea	IGR-opensea		TRUE	TRUE
cg01467266	0.31695	0.464228	5.52767	2.01122e-06	0.00110975	4.84134	0.230289	0.547239	0.31695	19	2252961	R	I	JSRP1	Body	island	Body-island	chr19:2250560-2253959	NA	TRUE
cg23275158	0.315937	0.354727	5.52655	2.01858e-06	0.00111216	4.83783	0.121535	0.437472	0.315937	14	77965757	F	II	ISM2	TSS1500	shore	TSS1500-shore	chr14:77964571-77965670	NA	NA
cg09153930	0.377645	0.495155	5.52372	2.03731e-06	0.00111519	4.82897	0.216417	0.594062	0.377645	2	27070303	R	II	DPYSL5	TSS1500	island	TSS1500-island	chr2:27070302-27072922	NA	NA
cg09467501	0.34683	0.466399	5.5236	2.0381e-06	0.00111519	4.82859	0.210405	0.557235	0.34683	17	42083193	R	II	PYY	TSS1500	island	TSS1500-island	chr17:42082027-42084972	NA	TRUE
cg12577010	0.358307	0.352355	5.52357	2.0383e-06	0.00111519	4.8285	0.0878902	0.446197	0.358307	7	134832544	F	II	TMEM140	TSS1500	opensea	TSS1500-opensea		NA	TRUE
cg00803453	0.330211	0.481338	5.52307	2.04162e-06	0.00111519	4.82693	0.237611	0.567822	0.330211	2	220349615	R	I	SPEG	Body	island	Body-island	chr2:220348955-220349784	NA	NA
cg07841866	0.199208	0.851657	5.52274	2.04382e-06	0.00111519	4.8259	0.704623	0.90383	0.199208	7	150706268	F	II	NOS3	Body	shore	Body-shore	chr7:150705759-150706129	NA	NA
cg17753124	0.264851	0.689719	5.5226	2.04475e-06	0.00111519	4.82546	0.494234	0.759085	0.264851	19	13259872	R	II	IER2	TSS1500	shore	TSS1500-shore	chr19:13260562-13264924	NA	NA
cg24124443	0.425048	0.457166	5.52254	2.04513e-06	0.00111519	4.82528	0.143439	0.568488	0.425048	12	107711648	R	I	BTBD11	TSS1500	island	TSS1500-island	chr12:107711603-107714107	NA	NA
cg00479240	0.379801	0.477531	5.5221	2.04811e-06	0.00111519	4.82388	0.197201	0.577002	0.379801	10	30347670	F	II	KIAA1462	5'UTR	island	5'UTR-island	chr10:30347599-30348416	TRUE	NA
cg11603759	0.296311	0.449828	5.52129	2.05354e-06	0.00111519	4.82135	0.231122	0.527433	0.296311	11	71951714	R	II	PHOX2A	Body	shore	Body-shore	chr11:71952112-71952528	NA	NA
cg01166145	0.367098	0.367959	5.52072	2.05734e-06	0.00111519	4.81957	0.0970059	0.464104	0.367098	4	55093692	F	I		IGR	shore	IGR-shore	chr4:55094321-55094593	NA	NA
cg02363526	0.230357	0.691367	5.5207	2.05747e-06	0.00111519	4.81951	0.521341	0.751699	0.230357	7	150674012	F	II	KCNH2	Body	shore	Body-shore	chr7:150674737-150675026	NA	TRUE
cg08370077	0.268233	0.594459	5.51935	2.06656e-06	0.00111519	4.81528	0.396478	0.664711	0.268233	16	851288	R	I	GNG13	TSS1500	shore	TSS1500-shore	chr16:850227-850806	NA	NA
cg04844574	0.404008	0.401011	5.51895	2.06926e-06	0.00111519	4.81402	0.102815	0.506823	0.404008	12	122028594	F	II		IGR	opensea	IGR-opensea		NA	TRUE
cg20893579	0.269587	0.396713	5.5186	2.07162e-06	0.00111519	4.81293	0.197733	0.467319	0.269587	22	38215064	R	II		IGR	island	IGR-island	chr22:38214547-38215175	NA	NA
cg23457862	0.413048	0.475225	5.51824	2.07406e-06	0.00111519	4.81179	0.170356	0.583404	0.413048	2	201982439	R	II	CFLAR	5'UTR	shore	5'UTR-shore	chr2:201983198-201983709	NA	TRUE
cg05127440	0.388696	0.386348	5.5182	2.07436e-06	0.00111519	4.81166	0.0994539	0.488149	0.388696	1	226737766	F	I	C1orf95	Body	shore	Body-shore	chr1:226736354-226737412	TRUE	NA
cg07037112	0.354387	0.413748	5.5181	2.07505e-06	0.00111519	4.81134	0.152177	0.506564	0.354387	10	103534934	F	II	FGF8	Body	shore	Body-shore	chr10:103535636-103536505	NA	NA
cg22105158	0.247568	0.569146	5.51002	2.1305e-06	0.00114333	4.78601	0.386417	0.633985	0.247568	19	3480672	F	II	C19orf77	TSS200	shore	TSS200-shore	chr19:3481782-3482048	NA	NA
cg01968525	0.327061	0.434478	5.50845	2.14143e-06	0.00114716	4.7811	0.193076	0.520137	0.327061	11	46575582	R	II	AMBRA1	5'UTR	opensea	5'UTR-opensea		NA	TRUE
cg07972322	0.375146	0.368323	5.5075	2.1481e-06	0.00114716	4.77811	0.0914295	0.466575	0.375146	7	134832939	R	II	TMEM140	1stExon	opensea	1stExon-opensea		NA	TRUE
cg21446725	0.340123	0.413732	5.50734	2.14919e-06	0.00114716	4.77762	0.162689	0.502812	0.340123	12	49740996	R	I	DNAJC22	TSS200	shore	TSS200-shore	chr12:49738680-49740841	NA	TRUE
cg22856324	0.285721	0.621504	5.50723	2.14997e-06	0.00114716	4.77727	0.410615	0.696336	0.285721	2	72371255	F	I	CYP26B1	Body	island	Body-island	chr2:72371121-72375004	NA	NA	high-CpG:72224710-72224795
cg12049462	0.436082	0.398615	5.50648	2.15522e-06	0.00114797	4.77493	0.0767449	0.512827	0.436082	2	201983419	R	I	CFLAR	5'UTR	island	5'UTR-island	chr2:201983198-201983709	NA	NA
cg02254461	0.29601	0.715969	5.50614	2.15766e-06	0.00114797	4.77384	0.497486	0.793495	0.29601	3	39195904	F	II	CSRNP1	TSS1500	shore	TSS1500-shore	chr3:39194241-39195359	NA	NA
cg12627071	0.325672	0.331068	5.50546	2.16243e-06	0.00114886	4.77173	0.0906913	0.416363	0.325672	2	237072673	R	II		IGR	island	IGR-island	chr2:237071794-237078762	NA	TRUE
cg14180030	0.388041	0.410304	5.5047	2.1678e-06	0.00115008	4.76934	0.123893	0.511934	0.388041	9	123475675	R	II	MEGF9	Body	shore	Body-shore	chr9:123475985-123477255	NA	NA
cg00174573	0.369636	0.49654	5.50276	2.18159e-06	0.00115574	4.76325	0.223714	0.59335	0.369636	12	125172635	R	II		IGR	opensea	IGR-opensea		NA	TRUE
cg20751926	0.346466	0.477799	5.50199	2.18707e-06	0.00115581	4.76084	0.222074	0.56854	0.346466	16	58061280	F	II	MMP15	Body	island	Body-island	chr16:58059380-58061477	NA	NA
cg07747553	0.260524	0.596412	5.50176	2.18872e-06	0.00115581	4.76012	0.40412	0.664645	0.260524	22	35935982	R	II	RASD2	TSS1500	island	TSS1500-island	chr22:35935981-35937537	NA	NA
cg18223939	0.304088	0.508827	5.50143	2.19104e-06	0.00115581	4.7591	0.284381	0.588469	0.304088	17	40687822	R	II	NAGLU	TSS200	shore	TSS200-shore	chr17:40688033-40688745	NA	NA
cg02368096	0.382541	0.462207	5.50058	2.19714e-06	0.00115605	4.75643	0.179855	0.562396	0.382541	7	98248993	R	II	NPTX2	Body	shore	Body-shore	chr7:98245805-98247759	TRUE	NA
cg26502852	0.380168	0.384251	5.5005	2.19772e-06	0.00115605	4.75618	0.103651	0.483818	0.380168	17	6659199	R	I	XAF1	5'UTR	opensea	5'UTR-opensea		NA	NA
cg19407385	0.277011	0.317622	5.50007	2.20082e-06	0.00115605	4.75482	0.113161	0.390172	0.277011	17	43099144	F	I		IGR	island	IGR-island	chr17:43099129-43099568	NA	NA
cg18475969	0.284131	0.508352	5.49897	2.20873e-06	0.00115857	4.75138	0.298637	0.582768	0.284131	3	177077202	F	I		IGR	opensea	IGR-opensea		NA	NA
cg16727416	0.196349	0.618777	5.49777	2.21738e-06	0.00116019	4.74762	0.473853	0.670202	0.196349	14	102974979	R	II	ANKRD9	5'UTR	island	5'UTR-island	chr14:102973317-102976666	NA	NA
cg19143990	0.339416	0.458882	5.49741	2.22002e-06	0.00116019	4.74648	0.208361	0.547777	0.339416	15	52029152	R	II	LYSMD2	Body	shore	Body-shore	chr15:52029230-52030135	TRUE	NA
cg22396755	0.366939	0.399576	5.4967	2.22517e-06	0.00116019	4.74426	0.12874	0.495679	0.366939	1	21995097	F	I	RAP1GAP	5'UTR	island	5'UTR-island	chr1:21995063-21995914	NA	NA
cg07266616	0.420625	0.378985	5.49616	2.22903e-06	0.00116019	4.74259	0.0685242	0.489149	0.420625	4	55093241	F	II		IGR	island	IGR-island	chr4:55092961-55093242	NA	NA
cg21330831	0.227606	0.64957	5.49607	2.2297e-06	0.00116019	4.74231	0.481574	0.709181	0.227606	6	33283092	F	II	ZBTB22	Body	island	Body-island	chr6:33282855-33283196	NA	NA
cg08692006	0.270058	0.548717	5.49596	2.23054e-06	0.00116019	4.74195	0.349389	0.619447	0.270058	19	4639992	F	II	TNFAIP8L1	TSS200	shore	TSS200-shore	chr19:4639218-4639750	NA	NA
cg06555661	0.242835	0.840536	5.49549	2.23397e-06	0.00116035	4.74047	0.661301	0.904135	0.242835	12	132259779	F	II	SFRS8	Body	shelf	Body-shelf	chr12:132263617-132263856	NA	NA
cg16028753	0.286891	0.348523	5.49498	2.23766e-06	0.00116039	4.73888	0.13677	0.423661	0.286891	1	53527435	F	II	PODN	TSS1500	shore	TSS1500-shore	chr1:53527572-53528974	TRUE	TRUE
cg27475126	0.254464	0.340479	5.49429	2.24267e-06	0.00116039	4.73674	0.15266	0.407125	0.254464	19	30303651	F	I	CCNE1	1stExon	island	1stExon-island	chr19:30302856-30303681	NA	NA
cg24949783	0.310978	0.388091	5.49398	2.245e-06	0.00116039	4.73574	0.15856	0.469537	0.310978	3	28618233	F	II		IGR	shore	IGR-shore	chr3:28616663-28617970	NA	TRUE
cg08677535	0.353546	0.491118	5.49358	2.24792e-06	0.00116039	4.73449	0.230167	0.583714	0.353546	9	505721	F	II	KANK1	5'UTR	island	5'UTR-island	chr9:503936-505722	NA	NA		rs12342581
cg07278425	0.248553	0.650423	5.49263	2.25486e-06	0.00116039	4.73153	0.466967	0.715521	0.248553	7	27137922	F	I		IGR	shore	IGR-shore	chr7:27135342-27136736	NA	NA
cg24319718	0.331259	0.346341	5.49256	2.25543e-06	0.00116039	4.73129	0.10184	0.433099	0.331259	2	206546665	F	I	NRP2	TSS1500	island	TSS1500-island	chr2:206546603-206547566	NA	TRUE
cg13898762	0.355972	0.379905	5.49249	2.25589e-06	0.00116039	4.73109	0.117164	0.473136	0.355972	9	137028590	F	I		IGR	shore	IGR-shore	chr9:137028717-137030556	TRUE	NA
cg17820591	0.344245	0.366076	5.48962	2.27715e-06	0.00116971	4.72208	0.111991	0.456236	0.344245	17	4853706	R	II	ENO3	TSS1500	island	TSS1500-island	chr17:4850942-4853907	NA	NA
cg23340505	0.295473	0.42901	5.48908	2.28117e-06	0.00116978	4.72039	0.210922	0.506396	0.295473	13	114927933	F	II		IGR	shore	IGR-shore	chr13:114926688-114927053	TRUE	TRUE
cg03562120	0.25513	0.716872	5.48826	2.28723e-06	0.00116978	4.71784	0.528561	0.783692	0.25513	20	43343997	R	II	WISP2	1stExon	opensea	1stExon-opensea		TRUE	TRUE
cg11775521	0.347904	0.450472	5.48813	2.28827e-06	0.00116978	4.71741	0.193685	0.541589	0.347904	11	74178795	F	I	KCNE3	TSS200	island	TSS200-island	chr11:74178175-74178801	NA	TRUE
cg23704362	0.332545	0.673029	5.48762	2.29202e-06	0.00116978	4.71583	0.427579	0.760124	0.332545	8	67405742	F	II	C8orf46	1stExon	opensea	1stExon-opensea		NA	NA
cg14611152	0.274265	0.447466	5.48749	2.29302e-06	0.00116978	4.71541	0.245032	0.519297	0.274265	9	124463026	R	II	DAB2IP	Body	shore	Body-shore	chr9:124460967-124461361	TRUE	TRUE
cg19977004	0.174498	0.669957	5.48696	2.29701e-06	0.00117021	4.71375	0.54116	0.715659	0.174498	11	1482563	F	I	BRSK2	3'UTR	island	3'UTR-island	chr11:1481778-1482644	NA	NA		rs6578412
cg04781532	0.214206	0.722539	5.48573	2.30625e-06	0.00117259	4.70989	0.564434	0.77864	0.214206	7	151565722	R	II	PRKAG2	Body	opensea	Body-opensea		NA	TRUE
cg09832245	0.298415	0.63385	5.48521	2.31014e-06	0.00117259	4.70827	0.413592	0.712006	0.298415	16	85494611	R	II		IGR	opensea	IGR-opensea		NA	TRUE
cg11219400	0.367322	0.572183	5.48494	2.3122e-06	0.00117259	4.70742	0.301064	0.668386	0.367322	3	36949966	F	II	TRANK1	Body	opensea	Body-opensea		TRUE	NA	low-CpG:36924951-36925067
cg27125645	0.333246	0.392944	5.48441	2.3162e-06	0.00117259	4.70576	0.146976	0.480223	0.333246	12	124246434	F	I	DNAH10	TSS1500	shore	TSS1500-shore	chr12:124246524-124247254	TRUE	NA
cg17029019	0.429238	0.427931	5.48396	2.31961e-06	0.00117259	4.70435	0.111113	0.54035	0.429238	17	1959124	R	I	HIC1	TSS1500	island	TSS1500-island	chr17:1952919-1962328	NA	NA
cg03887094	0.335244	0.447545	5.48383	2.32059e-06	0.00117259	4.70394	0.200103	0.535347	0.335244	16	67198826	R	II	HSF4	Body	island	Body-island	chr16:67196792-67199988	TRUE	NA
cg22538396	0.389614	0.364425	5.48227	2.33239e-06	0.00117328	4.69907	0.0768529	0.466467	0.389614	5	150051914	F	II	MYOZ3	Body	island	Body-island	chr5:150051116-150052107	TRUE	NA		rs194134
cg06630241	0.334576	0.582325	5.4822	2.33297e-06	0.00117328	4.69883	0.335376	0.669953	0.334576	12	93967711	R	II	SOCS2	Body	shore	Body-shore	chr12:93963963-93967395	NA	NA
cg01708411	0.407524	0.417423	5.48199	2.33457e-06	0.00117328	4.69817	0.116631	0.524156	0.407524	12	57631839	R	I	NDUFA4L2	5'UTR	shore	5'UTR-shore	chr12:57631932-57634578	NA	NA
cg20651389	0.166775	0.783205	5.48199	2.33457e-06	0.00117328	4.69817	0.66011	0.826885	0.166775	19	55549842	F	II	GP6	TSS1500	opensea	TSS1500-opensea		NA	NA
cg17411135	0.410677	0.529124	5.47971	2.35199e-06	0.00117758	4.69103	0.226005	0.636682	0.410677	4	55092375	R	II		IGR	shore	IGR-shore	chr4:55092961-55093242	NA	TRUE
cg09284275	0.273023	0.523175	5.47946	2.35391e-06	0.00117758	4.69025	0.321658	0.594681	0.273023	16	15923487	F	II	MYH11	Body	opensea	Body-opensea		NA	TRUE
cg14566624	0.369101	0.462837	5.47913	2.35643e-06	0.00117758	4.68922	0.190405	0.559506	0.369101	1	6321582	R	II	GPR153	TSS1500	shore	TSS1500-shore	chr1:6320137-6320942	NA	NA
cg16837441	0.265136	0.423219	5.47892	2.35805e-06	0.00117758	4.68856	0.227523	0.492659	0.265136	20	43935222	R	I	MATN4	5'UTR	island	5'UTR-island	chr20:43935199-43935633	TRUE	NA
cg11251135	0.219547	0.701549	5.4788	2.35897e-06	0.00117758	4.68819	0.539503	0.75905	0.219547	17	1863911	R	II	RTN4RL1	Body	opensea	Body-opensea		NA	TRUE
cg24940967	0.36808	0.537727	5.47784	2.36638e-06	0.0011797	4.68518	0.266049	0.634128	0.36808	3	45837197	R	I	SLC6A20	Body	shore	Body-shore	chr3:45837480-45838256	NA	NA
cg08722383	0.355151	0.513249	5.47645	2.3771e-06	0.00118161	4.68084	0.251114	0.606264	0.355151	7	5594654	R	II		IGR	island	IGR-island	chr7:5594653-5596540	TRUE	NA
cg17546478	0.328524	0.325508	5.47637	2.3777e-06	0.00118161	4.6806	0.0830259	0.411549	0.328524	3	184322189	F	II		IGR	island	IGR-island	chr3:184321783-184322277	NA	NA
cg18331412	0.298856	0.512138	5.47608	2.37998e-06	0.00118161	4.67968	0.291553	0.590409	0.298856	5	135364986	F	I	TGFBI	Body	island	Body-island	chr5:135364507-135365036	TRUE	NA		rs4976361
cg01418188	0.263164	0.495666	5.47502	2.38825e-06	0.00118161	4.67634	0.301426	0.56459	0.263164	11	3145609	F	II	OSBPL5	Body	shelf	Body-shelf	chr11:3141642-3141877	TRUE	TRUE
cg25767433	0.182993	0.764461	5.475	2.38837e-06	0.00118161	4.6763	0.629395	0.812388	0.182993	6	33386985	R	II	CUTA	TSS1500	shore	TSS1500-shore	chr6:33385678-33386262	NA	NA
cg11713493	0.237359	0.590727	5.47489	2.38927e-06	0.00118161	4.67593	0.415533	0.652892	0.237359	17	17110295	F	II	PLD6	TSS1500	island	TSS1500-island	chr17:17109893-17110296	NA	NA
cg04972436	0.246514	0.706898	5.47405	2.39576e-06	0.00118324	4.67333	0.524948	0.771462	0.246514	17	76212679	F	I	BIRC5	Body	shelf	Body-shelf	chr17:76210129-76210627	NA	NA
cg24324354	0.383729	0.499192	5.4736	2.39929e-06	0.00118341	4.67192	0.215963	0.599692	0.383729	12	58004248	R	II	GEFT	Body	island	Body-island	chr12:58003880-58004249	NA	NA
cg25604994	0.456686	0.406667	5.47198	2.41203e-06	0.00118631	4.66683	0.0695888	0.526275	0.456686	2	201983264	R	II	CFLAR	5'UTR	island	5'UTR-island	chr2:201983198-201983709	NA	TRUE
cg05360477	0.348442	0.432082	5.47159	2.41513e-06	0.00118631	4.6656	0.174898	0.52334	0.348442	2	12959313	F	II		IGR	opensea	IGR-opensea		TRUE	TRUE
cg10347949	0.146434	0.874627	5.47139	2.4167e-06	0.00118631	4.66497	0.766545	0.912979	0.146434	14	104175748	F	II	XRCC3	Body	opensea	Body-opensea		NA	NA			rs79685155
cg07634645	0.320259	0.458153	5.47123	2.41793e-06	0.00118631	4.66448	0.221772	0.542031	0.320259	12	14720938	R	II	PLBD1	TSS200	island	TSS200-island	chr12:14720248-14721093	TRUE	NA
cg04433051	0.293891	0.389889	5.47008	2.42698e-06	0.00118919	4.6609	0.17297	0.46686	0.293891	17	48758651	R	II	ABCC3	Body	opensea	Body-opensea		TRUE	TRUE
cg03517776	0.382098	0.50527	5.46954	2.43132e-06	0.00118975	4.65918	0.223245	0.605343	0.382098	2	64834430	F	II		IGR	shore	IGR-shore	chr2:64836206-64836765	TRUE	NA
cg14882966	0.327611	0.338292	5.46907	2.43502e-06	0.00118999	4.65772	0.0964837	0.424095	0.327611	2	3699353	F	I		IGR	island	IGR-island	chr2:3699125-3699465	NA	TRUE
cg10530164	0.365039	0.389848	5.46803	2.44328e-06	0.00119246	4.65447	0.120415	0.485454	0.365039	2	219858911	F	II	CRYBA2	TSS1500	island	TSS1500-island	chr2:219857682-219858917	TRUE	NA
cg16352283	0.267247	0.526777	5.46434	2.47291e-06	0.00120296	4.6429	0.329523	0.59677	0.267247	1	27338978	F	II	FAM46B	1stExon	island	1stExon-island	chr1:27338879-27339441	NA	NA
cg19497511	0.241573	0.599773	5.46416	2.47432e-06	0.00120296	4.64235	0.421469	0.663043	0.241573	2	238609807	F	II	LRRFIP1	Body	opensea	Body-opensea		NA	NA
cg20000220	0.201641	0.782569	5.46414	2.47451e-06	0.00120296	4.64228	0.633739	0.835379	0.201641	8	144800997	R	I	MAPK15	Body	island	Body-island	chr8:144800957-144801335	NA	NA
cg12426344	0.341307	0.526528	5.46322	2.4819e-06	0.00120498	4.63941	0.274611	0.615918	0.341307	15	41135900	R	II	SPINT1	TSS1500	island	TSS1500-island	chr15:41135719-41137210	TRUE	NA
cg23846712	0.266615	0.428239	5.4627	2.48613e-06	0.00120546	4.63778	0.231452	0.498067	0.266615	19	3607608	F	I	TBXA2R	TSS1500	shore	TSS1500-shore	chr19:3606371-3607270	NA	TRUE
cg14252502	0.299051	0.415265	5.46121	2.49826e-06	0.00120584	4.63311	0.194537	0.493588	0.299051	19	8676388	F	II	ADAMTS10	TSS1500	shore	TSS1500-shore	chr19:8674332-8674764	TRUE	NA
cg25726357	0.0512237	0.940552	5.46097	2.50021e-06	0.00120584	4.63235	0.902744	0.953968	0.0512237	6	163147733	R	II	PACRG	TSS1500	shore	TSS1500-shore	chr6:163148376-163149017	NA	NA
cg05187155	0.14608	0.87954	5.46082	2.50142e-06	0.00120584	4.63189	0.771719	0.917799	0.14608	4	160280029	F	II	RAPGEF2	3'UTR	opensea	3'UTR-opensea		NA	TRUE
cg20486246	0.304585	0.55373	5.46081	2.50148e-06	0.00120584	4.63187	0.328917	0.633502	0.304585	1	27338787	R	II	FAM46B	Body	shore	Body-shore	chr1:27338879-27339441	NA	NA
cg07552707	0.304989	0.328423	5.46054	2.50371e-06	0.00120584	4.63101	0.103312	0.408301	0.304989	20	44519093	F	II	CTSA	TSS1500	island	TSS1500-island	chr20:44518897-44520361	NA	NA
cg10272601	0.383851	0.40715	5.46022	2.50637e-06	0.00120584	4.62999	0.123832	0.507683	0.383851	9	95947146	R	I	WNK2	TSS200	island	TSS200-island	chr9:95946147-95947835	NA	NA
cg14200725	0.327775	0.342437	5.45962	2.51123e-06	0.00120662	4.62813	0.100507	0.428282	0.327775	12	49942757	R	II	KCNH3	Body	shore	Body-shore	chr12:49942786-49943435	TRUE	TRUE
cg01252023	0.203072	0.708466	5.45897	2.51654e-06	0.00120761	4.6261	0.558579	0.761651	0.203072	11	67207574	F	I	CORO1B	Body	shelf	Body-shelf	chr11:67203319-67203662	NA	NA
cg07416664	0.298234	0.537453	5.45798	2.52471e-06	0.00120804	4.62299	0.317328	0.615562	0.298234	22	38221485	F	I	GALR3	3'UTR	island	3'UTR-island	chr22:38220589-38221619	TRUE	NA			rs8137984
cg24898753	0.241247	0.427738	5.45792	2.52518e-06	0.00120804	4.62281	0.249675	0.490922	0.241247	11	61735917	F	II	FTH1	TSS1500	island	TSS1500-island	chr11:61734760-61735932	NA	NA
cg01566555	0.333123	0.364815	5.45768	2.52718e-06	0.00120804	4.62205	0.118938	0.452061	0.333123	3	125931744	F	I		IGR	island	IGR-island	chr3:125931735-125932535	TRUE	NA			rs4679219
cg03951662	0.190297	0.810536	5.45711	2.53184e-06	0.00120871	4.62029	0.670079	0.860376	0.190297	17	28709931	F	II	CPD	Body	shelf	Body-shelf	chr17:28705363-28706818	NA	NA
cg25250013	0.242994	0.562159	5.45625	2.53897e-06	0.00121057	4.61758	0.382807	0.625801	0.242994	19	11302225	F	II	KANK2	Body	shore	Body-shore	chr19:11303697-11304609	NA	NA		rs36047808
cg00005619	0.187015	0.802831	5.45467	2.55212e-06	0.00121528	4.61262	0.664796	0.851811	0.187015	11	47608722	R	II	FAM180B	Body	shelf	Body-shelf	chr11:47611138-47612438	NA	NA
cg02269097	0.333659	0.307839	5.45417	2.55627e-06	0.0012157	4.61106	0.0615661	0.395226	0.333659	12	49487944	R	II	DHH	Body	shore	Body-shore	chr12:49487963-49488202	TRUE	TRUE
cg07280482	0.40993	0.341559	5.45359	2.56109e-06	0.00121643	4.60926	0.0389915	0.448921	0.40993	17	37382173	F	I	STAC2	TSS200	island	TSS200-island	chr17:37380953-37382363	NA	TRUE
cg04813880	0.364484	0.44187	5.45311	2.56508e-06	0.00121677	4.60776	0.172846	0.53733	0.364484	16	21171067	F	I	TMEM159	5'UTR	shore	5'UTR-shore	chr16:21169810-21170278	NA	NA
cg03862437	0.286293	0.655532	5.45191	2.57514e-06	0.0012184	4.604	0.44422	0.730514	0.286293	3	194353432	F	I	TMEM44	Body	shore	Body-shore	chr3:194353761-194354490	NA	NA
cg23287229	0.231775	0.750898	5.45179	2.57614e-06	0.0012184	4.60363	0.579826	0.811601	0.231775	8	124552202	R	I	FBXO32	Body	shore	Body-shore	chr8:124552539-124554017	NA	NA
cg20532370	0.434103	0.430783	5.45153	2.57834e-06	0.0012184	4.60281	0.110374	0.544477	0.434103	3	139258730	F	II	RBP1	TSS200	island	TSS200-island	chr3:139258152-139258731	TRUE	NA
cg10617994	0.404846	0.459122	5.45037	2.58812e-06	0.00122009	4.59918	0.160306	0.565153	0.404846	19	18716527	R	II	CRLF1	Body	island	Body-island	chr19:18716229-18718743	NA	NA
cg02736280	0.175028	0.646833	5.45027	2.58895e-06	0.00122009	4.59887	0.517645	0.692673	0.175028	17	1633745	F	I	WDR81	Body	shelf	Body-shelf	chr17:1637053-1637492	TRUE	TRUE
cg01995468	0.230315	0.274348	5.44931	2.59714e-06	0.00122009	4.59584	0.104354	0.334669	0.230315	5	176544135	R	I		IGR	island	IGR-island	chr5:176543900-176544228	TRUE	TRUE
cg05753046	0.189203	0.796072	5.44856	2.60345e-06	0.00122009	4.59351	0.656421	0.845625	0.189203	11	67801224	R	I	NDUFS8	Body	shelf	Body-shelf	chr11:67797802-67798413	NA	NA
cg13222915	0.150087	0.723766	5.44836	2.60518e-06	0.00122009	4.59287	0.612988	0.763075	0.150087	1	184598594	R	II		IGR	opensea	IGR-opensea		NA	TRUE
cg14684854	0.324397	0.624705	5.44824	2.60614e-06	0.00122009	4.59251	0.385269	0.709666	0.324397	2	241901865	R	II		IGR	shelf	IGR-shelf	chr2:241905704-241905911	NA	NA
cg09796911	0.0634975	0.932305	5.44806	2.60773e-06	0.00122009	4.59193	0.885438	0.948935	0.0634975	12	69668318	F	II	MIR1279	TSS1500	opensea	TSS1500-opensea		NA	NA			rs74102864
cg10947611	0.271609	0.696178	5.44801	2.60816e-06	0.00122009	4.59177	0.495705	0.767314	0.271609	2	240220382	F	II	HDAC4	Body	opensea	Body-opensea		NA	TRUE		rs72992617
cg03761216	0.148172	0.856682	5.44725	2.61462e-06	0.00122143	4.5894	0.747317	0.895489	0.148172	1	51986130	R	II	EPS15	TSS1500	shore	TSS1500-shore	chr1:51984547-51985216	NA	NA
cg18137308	0.385537	0.417315	5.4469	2.6176e-06	0.00122143	4.5883	0.132752	0.518289	0.385537	11	63775436	R	I	MACROD1	Body	island	Body-island	chr11:63775346-63775613	NA	TRUE
cg27604702	0.321727	0.325143	5.4458	2.62695e-06	0.00122215	4.58488	0.0876783	0.409405	0.321727	2	233793088	F	I	NGEF	Body	island	Body-island	chr2:233791783-233793922	TRUE	NA	high-CpG:233501069-233501342
cg24392548	0.396389	0.338634	5.44563	2.62848e-06	0.00122215	4.58432	0.0460618	0.442451	0.396389	3	46854173	F	II		IGR	shore	IGR-shore	chr3:46853727-46854138	TRUE	TRUE
cg26218110	0.323558	0.518236	5.44556	2.62903e-06	0.00122215	4.58412	0.279419	0.602977	0.323558	17	79375254	F	II	BAHCC1	Body	shore	Body-shore	chr17:79366806-79374742	NA	NA
cg04958236	0.269646	0.639452	5.44518	2.63228e-06	0.00122215	4.58294	0.440427	0.710074	0.269646	6	74276973	F	II		IGR	opensea	IGR-opensea		NA	TRUE
cg18286850	0.300521	0.557862	5.44431	2.63977e-06	0.0012241	4.58021	0.336049	0.63657	0.300521	3	133464713	R	II	TF	TSS1500	shore	TSS1500-shore	chr3:133464949-133465420	NA	NA
cg25714826	0.436452	0.399908	5.44376	2.64452e-06	0.00122477	4.57848	0.0777654	0.514217	0.436452	16	85784062	F	II	C16orf74	5'UTR	island	5'UTR-island	chr16:85783862-85785131	NA	NA		rs13331523
cg24811290	0.377917	0.3414	5.44098	2.66857e-06	0.00123438	4.56979	0.0624612	0.440378	0.377917	4	159092553	F	II	FAM198B	5'UTR	opensea	5'UTR-opensea		NA	NA	low-CpG:159311984-159312006
cg15742858	0.357434	0.44182	5.44015	2.67579e-06	0.00123618	4.56719	0.177999	0.535434	0.357434	14	91730744	R	II		IGR	island	IGR-island	chr14:91730743-91731041	NA	TRUE
cg02052774	0.357495	0.31858	5.43962	2.68046e-06	0.0012368	4.56552	0.0547151	0.41221	0.357495	4	86396080	F	II	ARHGAP24	TSS1500	opensea	TSS1500-opensea		TRUE	NA		rs73834126
cg22304169	0.400456	0.347306	5.43877	2.68789e-06	0.0012377	4.56286	0.0517321	0.452188	0.400456	2	201983303	R	II	CFLAR	5'UTR	island	5'UTR-island	chr2:201983198-201983709	NA	TRUE
cg01034754	0.128461	0.823787	5.43863	2.68907e-06	0.0012377	4.56244	0.72897	0.857431	0.128461	10	30720817	R	II		IGR	shore	IGR-shore	chr10:30722378-30723707	NA	NA
cg13881405	0.378729	0.377397	5.43817	2.69318e-06	0.00123806	4.56097	0.0978591	0.476588	0.378729	9	92220388	R	II	GADD45G	Body	island	Body-island	chr9:92219771-92221411	NA	NA
cg10381071	0.32895	0.434365	5.4375	2.69903e-06	0.00123922	4.55889	0.191569	0.520518	0.32895	15	70391035	R	I	TLE3	TSS1500	island	TSS1500-island	chr15:70387929-70393206	NA	NA
cg22892904	0.243633	0.735513	5.43533	2.71822e-06	0.00124476	4.55209	0.555688	0.799322	0.243633	17	77751089	F	II	CBX2	TSS1500	shore	TSS1500-shore	chr17:77751378-77751673	NA	NA
cg16342439	0.343461	0.333283	5.43518	2.71955e-06	0.00124476	4.55162	0.0797758	0.423237	0.343461	3	126006835	R	I		IGR	island	IGR-island	chr3:126006743-126006957	TRUE	TRUE
cg21390575	0.365428	0.323118	5.435	2.72115e-06	0.00124476	4.55106	0.053397	0.418825	0.365428	4	185747721	R	II	ACSL1	TSS1500	island	TSS1500-island	chr4:185746557-185747827	NA	NA
cg16716883	0.397927	0.337315	5.43346	2.73479e-06	0.00124947	4.54626	0.0436068	0.441534	0.397927	10	74079772	F	II		IGR	island	IGR-island	chr10:74079336-74079861	TRUE	NA		rs77747472
cg00050482	0.298463	0.647386	5.43288	2.73999e-06	0.00125031	4.54443	0.427092	0.725555	0.298463	16	73207213	F	II		IGR	opensea	IGR-opensea		NA	TRUE
cg20971970	0.320477	0.339264	5.4315	2.75232e-06	0.0012541	4.54012	0.102721	0.423199	0.320477	12	57632495	R	I	NDUFA4L2	5'UTR	island	5'UTR-island	chr12:57631932-57634578	NA	NA
cg11738543	0.31264	0.41936	5.43079	2.75871e-06	0.0012541	4.5379	0.188602	0.501242	0.31264	12	93967225	F	II	SOCS2	Body	island	Body-island	chr12:93963963-93967395	NA	NA
cg05877402	0.389149	0.422087	5.43078	2.75884e-06	0.0012541	4.53785	0.134858	0.524007	0.389149	5	35230549	R	II	PRLR	1stExon	opensea	1stExon-opensea		TRUE	TRUE
cg00790071	0.241572	0.656605	5.43045	2.7618e-06	0.0012541	4.53682	0.478302	0.719874	0.241572	2	102731407	F	II		IGR	opensea	IGR-opensea		NA	TRUE
cg08499158	0.176308	0.798993	5.42997	2.7661e-06	0.00125452	4.53533	0.668861	0.845169	0.176308	17	42289980	F	I	UBTF	Body	shore	Body-shore	chr17:42287692-42288392	NA	NA		rs2855818
cg14230379	0.377595	0.408354	5.42896	2.77522e-06	0.0012571	4.53217	0.129653	0.507248	0.377595	11	827328	F	I	EFCAB4A	TSS1500	island	TSS1500-island	chr11:826941-827625	TRUE	NA		rs76352853
cg27632911	0.343097	0.415169	5.42859	2.77853e-06	0.0012571	4.53102	0.16193	0.505028	0.343097	20	34205182	R	I	SPAG4	Body	island	Body-island	chr20:34204987-34205269	NA	NA
cg05606376	0.262907	0.691004	5.42746	2.7888e-06	0.00126021	4.52748	0.496953	0.75986	0.262907	5	38446192	F	I	EGFLAM	Body	opensea	Body-opensea		NA	NA
cg16114962	0.0779452	0.87446	5.4269	2.79388e-06	0.00126097	4.52574	0.816929	0.894874	0.0779452	2	236445373	F	II	AGAP1	Body	shore	Body-shore	chr2:236443815-236444025	NA	NA
cg09650907	0.373784	0.360673	5.42611	2.80111e-06	0.0012627	4.52325	0.0847851	0.458569	0.373784	17	71224983	F	II	FAM104A	Body	shelf	Body-shelf	chr17:71228060-71229074	TRUE	NA
cg03420242	0.398182	0.381505	5.42563	2.8055e-06	0.00126315	4.52175	0.0876088	0.485791	0.398182	16	49893122	R	II		IGR	island	IGR-island	chr16:49888474-49893354	NA	NA
cg12423344	0.398465	0.36627	5.42437	2.81703e-06	0.00126411	4.51782	0.0721642	0.47063	0.398465	19	3061189	R	II	AES	Body	island	Body-island	chr19:3061188-3061952	NA	NA	high-CpG:3012138-3014001
cg05513208	0.408149	0.395502	5.42422	2.81845e-06	0.00126411	4.51733	0.0942495	0.502398	0.408149	17	6659189	R	II	XAF1	5'UTR	opensea	5'UTR-opensea		NA	NA
cg19869746	0.407492	0.378166	5.42399	2.82054e-06	0.00126411	4.51662	0.0773989	0.48489	0.407492	6	7107108	R	II	RREB1	TSS1500	island	TSS1500-island	chr6:7107075-7109854	NA	NA
cg11303127	0.36584	0.419699	5.42392	2.82122e-06	0.00126411	4.51639	0.149674	0.515515	0.36584	12	49740807	F	I	DNAJC22	TSS1500	island	TSS1500-island	chr12:49738680-49740841	NA	NA		rs74089059
cg26575450	0.369107	0.513993	5.42104	2.84774e-06	0.00127445	4.50741	0.241558	0.610664	0.369107	2	64834280	R	II		IGR	shore	IGR-shore	chr2:64836206-64836765	TRUE	NA
cg26407811	0.219668	0.736693	5.41843	2.87213e-06	0.00128383	4.49922	0.574557	0.794225	0.219668	7	151565595	R	II	PRKAG2	Body	opensea	Body-opensea		NA	TRUE
cg18044967	0.176816	0.758846	5.41639	2.89127e-06	0.00129001	4.49284	0.62834	0.805155	0.176816	11	2334942	R	II	TSPAN32	Body	opensea	Body-opensea		NA	NA
cg19074496	0.404281	0.359323	5.41621	2.89292e-06	0.00129001	4.4923	0.0609256	0.465207	0.404281	2	220117868	R	II	TUBA4B	TSS200	shore	TSS200-shore	chr2:220117937-220119334	NA	TRUE
cg10723711	0.23684	0.497421	5.41213	2.93165e-06	0.00130572	4.47953	0.32261	0.559451	0.23684	17	7348379	F	I	CHRNB1	TSS200	island	TSS200-island	chr17:7348274-7348830	TRUE	NA	high-CpG:7289048-7289566		rs76736363
cg09920605	0.403606	0.471903	5.41142	2.93842e-06	0.00130662	4.47732	0.174004	0.577609	0.403606	7	140341335	R	II		IGR	shore	IGR-shore	chr7:140339997-140341136	TRUE	NA
cg19465320	0.152348	0.836772	5.41119	2.94069e-06	0.00130662	4.47658	0.724325	0.876673	0.152348	17	40426890	R	II	STAT5B	5'UTR	shore	5'UTR-shore	chr17:40427951-40429036	NA	NA
cg06511678	0.261126	0.331054	5.40912	2.96051e-06	0.00131106	4.47013	0.138319	0.399445	0.261126	18	7038746	R	II	LAMA1	Body	opensea	Body-opensea		TRUE	NA
cg06828015	0.365134	0.351866	5.40898	2.96188e-06	0.00131106	4.46968	0.0823618	0.447496	0.365134	2	233793120	R	II	NGEF	Body	island	Body-island	chr2:233791783-233793922	TRUE	NA
cg17265829	0.420974	0.352072	5.40861	2.96544e-06	0.00131106	4.46853	0.0413535	0.462327	0.420974	4	126238422	F	I	FAT4	1stExon	island	1stExon-island	chr4:126235895-126238930	NA	TRUE
cg10625931	0.33486	0.32215	5.40836	2.96786e-06	0.00131106	4.46775	0.0749909	0.409851	0.33486	12	57632417	R	II	NDUFA4L2	5'UTR	island	5'UTR-island	chr12:57631932-57634578	NA	NA
cg03441993	0.386564	0.418449	5.40827	2.96877e-06	0.00131106	4.46745	0.133128	0.519691	0.386564	4	55093323	R	II		IGR	shore	IGR-shore	chr4:55094321-55094593	NA	NA
cg10452206	0.406975	0.31909	5.40744	2.9768e-06	0.00131106	4.46486	0.0187035	0.425678	0.406975	17	38497494	R	II	RARA	TSS1500	shore	TSS1500-shore	chr17:38497527-38498963	NA	NA
cg04745805	0.348618	0.351711	5.40743	2.97692e-06	0.00131106	4.46482	0.0943978	0.443015	0.348618	17	40427474	R	II	STAT5B	5'UTR	shore	5'UTR-shore	chr17:40427951-40429036	NA	NA			rs78678791
cg08075719	0.235269	0.599667	5.40723	2.97888e-06	0.00131106	4.46419	0.426016	0.661285	0.235269	14	103021372	F	II		IGR	island	IGR-island	chr14:103021331-103021990	TRUE	NA
cg04738888	0.30044	0.35273	5.40681	2.98296e-06	0.0013113	4.46288	0.130977	0.431417	0.30044	17	73584111	F	I	MYO15B	TSS200	island	TSS200-island	chr17:73583838-73586337	NA	NA	high-CpG:71095432-71096174
cg01650776	0.318174	0.521503	5.40557	2.99499e-06	0.00131424	4.45901	0.286661	0.604834	0.318174	7	150748518	F	II	ACCN3	Body	island	Body-island	chr7:150747976-150748519	TRUE	NA
cg04102600	0.427266	0.417582	5.40511	2.99948e-06	0.00131424	4.45758	0.10222	0.529485	0.427266	2	62424577	R	II	B3GNT2	5'UTR	shore	5'UTR-shore	chr2:62422191-62424458	NA	NA
cg24229701	0.184575	0.702951	5.40487	3.00185e-06	0.00131424	4.45682	0.566717	0.751292	0.184575	12	130821962	R	I	PIWIL1	TSS1500	shore	TSS1500-shore	chr12:130822360-130822696	NA	NA
cg07845392	0.265714	0.451359	5.40467	3.00377e-06	0.00131424	4.4562	0.255237	0.520951	0.265714	17	79678158	R	II	SLC25A10	TSS1500	shore	TSS1500-shore	chr17:79678936-79679805	NA	NA
cg07945618	0.301366	0.674996	5.40338	3.01647e-06	0.00131596	4.45215	0.45256	0.753925	0.301366	15	99926398	F	II	LRRC28	3'UTR	opensea	3'UTR-opensea		NA	TRUE		rs74624480
cg08231710	0.402075	0.48625	5.40327	3.01752e-06	0.00131596	4.45182	0.18948	0.591556	0.402075	1	1566687	F	I	MMP23A	TSS1500	island	TSS1500-island	chr1:1564421-1570006	NA	TRUE
cg16393012	0.355834	0.566228	5.4025	3.02508e-06	0.00131596	4.44942	0.303589	0.659423	0.355834	12	15114387	F	I	ARHGDIB	5'UTR	opensea	5'UTR-opensea		NA	NA
cg26414235	0.176192	0.693946	5.4025	3.02511e-06	0.00131596	4.44941	0.563899	0.740091	0.176192	15	34877407	F	II		IGR	shore	IGR-shore	chr15:34874861-34876425	NA	NA		rs72726753
cg03631656	0.240016	0.544234	5.40247	3.02542e-06	0.00131596	4.44931	0.367079	0.607095	0.240016	8	6420770	R	I	ANGPT2	5'UTR	shelf	5'UTR-shelf	chr8:6424215-6424888	NA	TRUE
cg20803910	0.404734	0.435483	5.40121	3.03779e-06	0.0013198	4.44539	0.136751	0.541485	0.404734	17	6659375	R	II	XAF1	5'UTR	opensea	5'UTR-opensea		NA	NA	low-CpG:6600088-6600125
cg11301077	0.0913355	0.91053	5.40078	3.04204e-06	0.00132011	4.44405	0.843116	0.934451	0.0913355	10	48441927	R	II		IGR	shelf	IGR-shelf	chr10:48438411-48439320	NA	NA
cg02111951	0.261268	0.564241	5.39975	3.05232e-06	0.00132211	4.44081	0.371401	0.632669	0.261268	11	61544854	F	II	C11orf9	Body	island	Body-island	chr11:61544727-61545563	NA	TRUE
cg04936178	0.299891	0.488937	5.39956	3.05419e-06	0.00132211	4.44023	0.267589	0.56748	0.299891	7	157072649	F	II		IGR	island	IGR-island	chr7:157071802-157072845	TRUE	NA		rs1182401
cg07058109	0.348528	0.327797	5.3991	3.05874e-06	0.00132211	4.4388	0.0705501	0.419078	0.348528	17	40264861	R	II	DHX58	TSS200	opensea	TSS200-opensea		TRUE	TRUE
cg07144296	0.387512	0.35348	5.39889	3.06088e-06	0.00132211	4.43813	0.0674593	0.454971	0.387512	1	182584520	F	I		IGR	island	IGR-island	chr1:182584177-182584545	TRUE	TRUE
cg20272287	0.198163	0.75205	5.39748	3.075e-06	0.00132667	4.43371	0.605787	0.80395	0.198163	17	19247905	F	I	MIR1180	TSS200	island	TSS200-island	chr17:19247785-19248069	NA	NA
cg02222982	0.183692	0.700538	5.39385	3.11156e-06	0.00133878	4.42237	0.564955	0.748648	0.183692	11	67207599	F	II	CORO1B	Body	shelf	Body-shelf	chr11:67203319-67203662	NA	NA
cg02606058	0.220636	0.791104	5.39362	3.11385e-06	0.00133878	4.42166	0.628254	0.84889	0.220636	16	67195658	R	I	FBXL8	5'UTR	island	5'UTR-island	chr16:67195600-67195827	NA	NA
cg00204465	0.410919	0.436587	5.39362	3.11386e-06	0.00133878	4.42166	0.133289	0.544208	0.410919	17	73583945	R	II	MYO15B	TSS200	island	TSS200-island	chr17:73583838-73586337	NA	NA	high-CpG:71095432-71096174
cg01397939	0.280703	0.523898	5.39293	3.12082e-06	0.00134022	4.41951	0.316712	0.597415	0.280703	19	14583568	R	II	PTGER1	Body	island	Body-island	chr19:14582419-14585098	NA	NA
cg15926671	0.244652	0.368438	5.39225	3.12775e-06	0.00134165	4.41738	0.187862	0.432513	0.244652	14	75078283	R	I	LTBP2	1stExon	island	1stExon-island	chr14:75077317-75079596	NA	NA
cg21301440	0.32491	0.538446	5.39182	3.13214e-06	0.0013419	4.41604	0.298632	0.623541	0.32491	17	74534550	F	II	CYGB	TSS1500	island	TSS1500-island	chr17:74533281-74534566	TRUE	NA
cg14565903	0.316819	0.592044	5.39115	3.139e-06	0.0013419	4.41394	0.358202	0.675021	0.316819	19	14260591	R	II	LPHN1	3'UTR	shore	3'UTR-shore	chr19:14261764-14262307	NA	TRUE	low-CpG:14121579-14121834
cg02986494	0.383828	0.354923	5.39107	3.13984e-06	0.0013419	4.41368	0.0716216	0.45545	0.383828	19	1248287	F	I	MIDN	TSS1500	island	TSS1500-island	chr19:1248183-1251179	NA	NA
cg00352652	0.161981	0.865089	5.39078	3.14277e-06	0.0013419	4.41279	0.745532	0.907513	0.161981	16	88547533	R	I	ZFPM1	Body	opensea	Body-opensea		NA	NA
cg11550064	0.267894	0.649389	5.39031	3.14764e-06	0.00134199	4.4113	0.451658	0.719551	0.267894	2	240148191	R	II	HDAC4	Body	opensea	Body-opensea		TRUE	TRUE
cg08498597	0.123915	0.874901	5.38992	3.15159e-06	0.00134199	4.41009	0.78344	0.907355	0.123915	11	67163067	F	I	RAD9A	Body	shelf	Body-shelf	chr11:67166292-67166522	NA	NA		rs17885026
cg04175292	0.35523	0.474965	5.38952	3.1557e-06	0.00134199	4.40885	0.212772	0.568001	0.35523	6	44187226	F	II	SLC29A1	TSS200	island	TSS200-island	chr6:44187186-44187400	TRUE	NA	high-CpG:44295009-44295388
cg08654443	0.314922	0.469085	5.38935	3.15742e-06	0.00134199	4.40832	0.236643	0.551565	0.314922	20	43935391	R	II	MATN4	5'UTR	island	5'UTR-island	chr20:43935199-43935633	TRUE	NA
cg15697476	0.316045	0.444525	5.38683	3.18344e-06	0.00135004	4.40044	0.211253	0.527298	0.316045	6	32055474	R	I	TNXB	Body	island	Body-island	chr6:32055067-32055601	TRUE	TRUE
cg20805133	0.338009	0.412131	5.38679	3.18385e-06	0.00135004	4.40032	0.162648	0.500657	0.338009	2	242802192	R	I	PDCD1	TSS1500	shelf	TSS1500-shelf	chr2:242805752-242806034	TRUE	TRUE
cg13221046	0.145095	0.824302	5.38647	3.18725e-06	0.00135004	4.3993	0.717208	0.862303	0.145095	13	113857425	R	II	PCID2	Body	opensea	Body-opensea		NA	TRUE
cg18681464	0.181941	0.80769	5.38596	3.19251e-06	0.00135073	4.39771	0.6734	0.855341	0.181941	7	99766655	R	II	GAL3ST4	TSS1500	shelf	TSS1500-shelf	chr7:99768884-99769559	NA	TRUE			rs73397507
cg03656020	0.310212	0.414093	5.38451	3.20761e-06	0.00135558	4.39319	0.185126	0.495339	0.310212	7	100805972	R	II	VGF	3'UTR	shore	3'UTR-shore	chr7:100806279-100809064	TRUE	NA			rs34907591
cg24258529	0.237885	0.704672	5.38058	3.24888e-06	0.0013695	4.38092	0.529091	0.766976	0.237885	4	1570685	F	I		IGR	island	IGR-island	chr4:1570508-1570923	NA	NA
cg08093277	0.241597	0.547645	5.38016	3.25332e-06	0.0013695	4.37961	0.369323	0.61092	0.241597	6	29595299	R	II	GABBR1	Body	island	Body-island	chr6:29595298-29595795	NA	NA
cg23706211	0.278768	0.469687	5.38009	3.25412e-06	0.0013695	4.37937	0.26393	0.542697	0.278768	1	109792854	F	II	CELSR2	1stExon	shore	1stExon-shore	chr1:109791945-109792723	NA	NA
cg05729200	0.328132	0.410536	5.37998	3.25529e-06	0.0013695	4.37902	0.168343	0.496475	0.328132	2	102091321	F	II	RFX8	TSS200	shore	TSS200-shore	chr2:102090370-102091130	TRUE	TRUE	low-CpG:101457639-101458011
cg02711929	0.347931	0.53574	5.37896	3.2661e-06	0.00137208	4.37584	0.278934	0.626865	0.347931	10	124220396	F	II	HTRA1	TSS1500	island	TSS1500-island	chr10:124220338-124222240	NA	NA
cg05110241	0.0849059	0.886276	5.37871	3.26879e-06	0.00137208	4.37505	0.823607	0.908513	0.0849059	16	68378359	F	I	PRMT7	Body	opensea	Body-opensea		NA	NA
cg15896892	0.312107	0.507988	5.37783	3.27811e-06	0.00137444	4.37232	0.277624	0.589731	0.312107	1	244213886	F	II	ZNF238	TSS1500	shore	TSS1500-shore	chr1:244211034-244212088	NA	TRUE
cg17601191	0.300814	0.617974	5.37724	3.28446e-06	0.00137481	4.37046	0.395944	0.696758	0.300814	13	31264764	R	I		IGR	opensea	IGR-opensea		TRUE	TRUE
cg01418124	0.419437	0.400552	5.37706	3.2864e-06	0.00137481	4.3699	0.0909678	0.510404	0.419437	4	86396096	R	II	ARHGAP24	TSS200	opensea	TSS200-opensea		TRUE	NA
cg17859426	0.289357	0.457319	5.37559	3.30208e-06	0.00137982	4.36533	0.243746	0.533103	0.289357	3	113667809	F	I	ZDHHC23	Body	shore	Body-shore	chr3:113666359-113667390	NA	NA
cg01941754	0.134552	0.88846	5.37508	3.30757e-06	0.00138056	4.36374	0.789148	0.9237	0.134552	1	3426532	R	I	MEGF6	Body	island	Body-island	chr1:3426361-3426570	NA	NA
cg10967191	0.355766	0.385843	5.37417	3.31744e-06	0.00138313	4.36088	0.123254	0.479019	0.355766	16	49888604	R	II		IGR	island	IGR-island	chr16:49888474-49893354	NA	NA
cg02201132	0.0878868	0.903511	5.37352	3.3245e-06	0.00138452	4.35883	0.838643	0.926529	0.0878868	2	242212884	R	II	HDLBP	5'UTR	shore	5'UTR-shore	chr2:242211289-242212308	NA	NA
cg27496296	0.281371	0.603731	5.37167	3.34457e-06	0.00139044	4.35306	0.396053	0.677424	0.281371	17	79376536	R	II	BAHCC1	Body	shore	Body-shore	chr17:79377529-79377870	NA	TRUE
cg01644481	0.373341	0.329193	5.37152	3.34619e-06	0.00139044	4.35259	0.053632	0.426973	0.373341	6	106809170	F	II		IGR	island	IGR-island	chr6:106808487-106809171	NA	NA
cg03748603	0.317799	0.591609	5.36929	3.37056e-06	0.00139901	4.34563	0.357043	0.674842	0.317799	19	2494443	F	I		IGR	island	IGR-island	chr19:2494095-2495214	NA	TRUE
cg09747445	0.283774	0.687236	5.36684	3.39752e-06	0.00140529	4.33798	0.477784	0.761558	0.283774	15	70387268	R	II	TLE3	Body	shore	Body-shore	chr15:70387929-70393206	NA	NA
cg04340510	0.0987616	0.912296	5.36655	3.40079e-06	0.00140529	4.33706	0.8394	0.938162	0.0987616	1	156701346	F	II	C1orf66	Body	shelf	Body-shelf	chr1:156698111-156698916	NA	NA		rs73000798
cg01901107	0.351218	0.284124	5.36623	3.40431e-06	0.00140529	4.33607	0.0248917	0.376109	0.351218	7	150748284	F	I	ACCN3	Body	island	Body-island	chr7:150747976-150748519	TRUE	NA
cg08853359	0.109882	0.885771	5.36623	3.40433e-06	0.00140529	4.33606	0.804668	0.914549	0.109882	16	331454	R	II	ARHGDIG	Body	shore	Body-shore	chr16:332514-332760	NA	NA
cg23697997	0.15802	0.811555	5.3662	3.40459e-06	0.00140529	4.33599	0.694921	0.852941	0.15802	19	1505996	R	I	ADAMTSL5	3'UTR	shore	3'UTR-shore	chr19:1506026-1506268	NA	NA
cg09662034	0.375444	0.474997	5.36459	3.42251e-06	0.00140858	4.33095	0.197883	0.573327	0.375444	20	55206467	F	II	TFAP2C	Body	island	Body-island	chr20:55200279-55206789	NA	NA
cg07034255	0.308493	0.654341	5.36441	3.42455e-06	0.00140858	4.33038	0.426644	0.735137	0.308493	5	32297979	R	II	MTMR12	Body	opensea	Body-opensea		NA	TRUE
cg04922566	0.308396	0.454208	5.36409	3.42809e-06	0.00140858	4.32939	0.226582	0.534978	0.308396	3	57198244	R	II	IL17RD	Body	island	Body-island	chr3:57198243-57199378	NA	NA
cg22030457	0.354181	0.369101	5.36402	3.42882e-06	0.00140858	4.32918	0.107682	0.461863	0.354181	19	30215233	R	II		IGR	island	IGR-island	chr19:30215232-30215594	NA	TRUE
cg02311193	0.32325	0.687079	5.36378	3.4315e-06	0.00140858	4.32844	0.44849	0.77174	0.32325	17	46660002	F	II		IGR	island	IGR-island	chr17:46658948-46660003	NA	NA
cg23307798	0.230024	0.763195	5.36302	3.44005e-06	0.00141053	4.32605	0.593415	0.82344	0.230024	14	103986281	F	II	CKB	Body	shore	Body-shore	chr14:103987063-103989796	NA	NA
cg11671913	0.432492	0.401396	5.3617	3.45484e-06	0.00141504	4.32193	0.0821763	0.514668	0.432492	5	43017685	R	II		IGR	shore	IGR-shore	chr5:43017968-43018668	NA	NA
cg12788108	0.305973	0.500035	5.36075	3.46558e-06	0.00141787	4.31895	0.274197	0.580171	0.305973	17	58499300	F	II	C17orf64	TSS1500	island	TSS1500-island	chr17:58498711-58499332	TRUE	TRUE
cg27572510	0.10046	0.909778	5.3598	3.47631e-06	0.0014207	4.31599	0.835629	0.936089	0.10046	17	35474613	R	II	ACACA	Body	opensea	Body-opensea		NA	TRUE
cg11335960	0.255866	0.649682	5.35846	3.49145e-06	0.00142163	4.31181	0.460829	0.716695	0.255866	15	74467432	R	II	ISLR	Body	shore	Body-shore	chr15:74467613-74467892	NA	NA
cg00262621	0.365565	0.402316	5.35834	3.49282e-06	0.00142163	4.31144	0.132494	0.498059	0.365565	1	1566374	R	II	MMP23B	TSS1500	island	TSS1500-island	chr1:1564421-1570006	NA	TRUE
cg09474442	0.361389	0.5378	5.3582	3.49437e-06	0.00142163	4.31101	0.27106	0.632449	0.361389	2	120189867	R	II	TMEM37	Body	shore	Body-shore	chr2:120190030-120190308	NA	TRUE
cg00332680	0.37164	0.336624	5.35778	3.49918e-06	0.00142163	4.30969	0.0623186	0.433958	0.37164	10	74079303	R	I		IGR	shore	IGR-shore	chr10:74079336-74079861	TRUE	NA
cg00476771	0.271758	0.742445	5.35733	3.50427e-06	0.00142163	4.3083	0.541861	0.813619	0.271758	5	64398066	R	II		IGR	shore	IGR-shore	chr5:64398699-64399216	NA	TRUE
cg01501551	0.376861	0.361465	5.35672	3.51129e-06	0.00142163	4.30638	0.0833055	0.460167	0.376861	14	74100860	R	II		IGR	island	IGR-island	chr14:74100343-74101230	NA	TRUE
cg25723986	0.370658	0.322316	5.35657	3.51306e-06	0.00142163	4.30589	0.0487345	0.419393	0.370658	12	7283120	R	II	CLSTN3	5'UTR	opensea	5'UTR-opensea		NA	NA
cg13819127	0.267184	0.462826	5.35636	3.51535e-06	0.00142163	4.30527	0.265619	0.532803	0.267184	6	29717368	R	I	LOC285830	TSS1500	shore	TSS1500-shore	chr6:29716468-29717158	NA	NA
cg00300637	0.324586	0.590763	5.35573	3.52258e-06	0.00142163	4.3033	0.351188	0.675774	0.324586	5	319433	R	II	AHRR	Body	shore	Body-shore	chr5:320788-323010	NA	NA
cg00053063	0.064308	0.89442	5.35562	3.52383e-06	0.00142163	4.30295	0.846954	0.911262	0.064308	2	134191960	F	II	NCKAP5	Body	opensea	Body-opensea		NA	TRUE		rs72846351
cg05997362	0.353385	0.513448	5.35532	3.52735e-06	0.00142163	4.302	0.252617	0.606002	0.353385	8	56791748	F	II	LYN	TSS1500	shore	TSS1500-shore	chr8:56792115-56793325	NA	NA
cg24535130	0.341144	0.395295	5.35487	3.53255e-06	0.00142163	4.30058	0.143498	0.484642	0.341144	17	79917287	R	II	NOTUM	Body	island	Body-island	chr17:79917286-79920022	NA	NA
cg01250960	0.367663	0.364897	5.35454	3.5363e-06	0.00142163	4.29957	0.0935265	0.461189	0.367663	16	85783863	R	II	C16orf74	5'UTR	island	5'UTR-island	chr16:85783862-85785131	NA	NA
cg12799824	0.294463	0.536349	5.35438	3.53816e-06	0.00142163	4.29906	0.319007	0.61347	0.294463	1	2155728	F	II		IGR	shelf	IGR-shelf	chr1:2158212-2161173	NA	NA		rs36039226
cg20012888	0.372926	0.409733	5.35375	3.54541e-06	0.00142163	4.2971	0.134478	0.507404	0.372926	2	121499710	F	II		IGR	shore	IGR-shore	chr2:121499228-121499578	NA	TRUE
cg14747086	0.297866	0.45274	5.35372	3.54577e-06	0.00142163	4.297	0.232887	0.530752	0.297866	6	30070087	F	I		IGR	island	IGR-island	chr6:30069750-30070160	NA	NA
cg15861585	0.323039	0.378014	5.3537	3.54601e-06	0.00142163	4.29693	0.139581	0.46262	0.323039	11	637038	F	I	DRD4	TSS1500	island	TSS1500-island	chr11:636906-640628	NA	NA
cg01820374	0.214243	0.542009	5.35358	3.5474e-06	0.00142163	4.29656	0.383877	0.59812	0.214243	12	6882083	R	II	LAG3	Body	shore	Body-shore	chr12:6882855-6883184	TRUE	TRUE
cg00574740	0.304119	0.507684	5.35286	3.55567e-06	0.00142341	4.29432	0.283215	0.587334	0.304119	13	76209541	R	II	LMO7	Body	island	Body-island	chr13:76209540-76211213	TRUE	NA
cg14772639	0.0575558	0.933408	5.35155	3.5708e-06	0.00142793	4.29025	0.890926	0.948482	0.0575558	2	128711564	F	II	SAP130	Body	opensea	Body-opensea		NA	NA
cg24425171	0.388537	0.526608	5.35111	3.57597e-06	0.00142846	4.28886	0.239831	0.628368	0.388537	2	25391711	R	II	POMC	TSS200	island	TSS200-island	chr2:25391072-25391875	NA	NA
cg11815480	0.346858	0.427011	5.35003	3.58854e-06	0.00143167	4.28549	0.170997	0.517855	0.346858	17	77764484	R	II		IGR	island	IGR-island	chr17:77763364-77767356	NA	NA
cg20434825	0.30272	0.2931	5.34957	3.59397e-06	0.00143167	4.28404	0.069664	0.372384	0.30272	21	33783915	R	I	C21orf63	TSS1500	island	TSS1500-island	chr21:33783914-33785717	TRUE	NA
cg14692453	0.114285	0.882878	5.34943	3.59556e-06	0.00143167	4.28362	0.798525	0.91281	0.114285	2	97508486	F	II	ANKRD23	Body	shelf	Body-shelf	chr2:97505219-97505600	NA	NA
cg01681525	0.288532	0.555501	5.34901	3.60046e-06	0.00143209	4.28231	0.342537	0.631069	0.288532	17	79374741	F	II	BAHCC1	Body	island	Body-island	chr17:79366806-79374742	NA	NA
cg22507772	0.257018	0.630983	5.34855	3.60584e-06	0.0014327	4.28088	0.441279	0.698298	0.257018	6	6759831	R	I		IGR	opensea	IGR-opensea		TRUE	TRUE
cg14310703	0.388102	0.388248	5.34782	3.61449e-06	0.00143461	4.27858	0.101792	0.489894	0.388102	3	126006903	R	I		IGR	island	IGR-island	chr3:126006743-126006957	NA	NA
cg07993468	0.126834	0.907418	5.34682	3.6262e-06	0.00143772	4.27548	0.813802	0.940636	0.126834	7	73389632	F	I		IGR	opensea	IGR-opensea		NA	NA
cg08781140	0.429323	0.384452	5.34563	3.64031e-06	0.00143994	4.27175	0.0675701	0.496893	0.429323	17	73584617	R	I	MYO15B	Body	island	Body-island	chr17:73583838-73586337	NA	NA
cg00413250	0.203084	0.701018	5.34544	3.64257e-06	0.00143994	4.27116	0.551122	0.754206	0.203084	16	13155767	F	II	SHISA9	Body	opensea	Body-opensea		NA	TRUE
cg10240148	0.356058	0.413966	5.34537	3.64342e-06	0.00143994	4.27093	0.151161	0.507219	0.356058	14	105663019	F	II		IGR	island	IGR-island	chr14:105662777-105663403	NA	TRUE
cg25345578	-0.199988	0.725175	-5.34352	3.6654e-06	0.00144709	4.26516	0.872785	0.672797	-0.199988	15	25315354	R	II	SNORD116-8	TSS1500	opensea	TSS1500-opensea		NA	NA
cg27453857	0.397394	0.374864	5.3428	3.67397e-06	0.00144894	4.26292	0.0815501	0.478944	0.397394	17	4689640	F	II	VMO1	1stExon	shore	1stExon-shore	chr17:4688628-4689563	NA	NA
cg25365934	0.308682	0.39728	5.34154	3.68908e-06	0.00145335	4.25898	0.169443	0.478125	0.308682	10	77155376	F	I		IGR	island	IGR-island	chr10:77155128-77169600	TRUE	TRUE
cg01539133	0.390873	0.43744	5.33983	3.7096e-06	0.00145989	4.25366	0.148939	0.539812	0.390873	19	4607324	R	II		IGR	island	IGR-island	chr19:4607079-4607350	TRUE	NA		rs10409800
cg24635384	0.265251	0.658954	5.33939	3.71494e-06	0.00146045	4.25228	0.463173	0.728424	0.265251	17	71537900	F	II	SDK2	Body	opensea	Body-opensea		NA	NA		rs79579423
cg11200222	0.402333	0.438177	5.33858	3.72476e-06	0.00146051	4.24974	0.141217	0.54355	0.402333	1	215255110	F	II	KCNK2	TSS1500	shore	TSS1500-shore	chr1:215256051-215256636	NA	NA
cg11324538	0.254058	0.489625	5.33835	3.72751e-06	0.00146051	4.24904	0.302106	0.556164	0.254058	19	47778804	R	II	PRR24	3'UTR	shore	3'UTR-shore	chr19:47776370-47778740	NA	NA
cg26718763	0.168597	0.805013	5.33823	3.72905e-06	0.00146051	4.24864	0.680572	0.849169	0.168597	6	29573014	F	II	GABBR1	Body	opensea	Body-opensea		NA	NA		rs79679771
cg07202353	0.210094	0.497574	5.33808	3.7308e-06	0.00146051	4.24819	0.342504	0.552599	0.210094	15	42210119	R	II	EHD4	Body	shore	Body-shore	chr15:42211419-42211701	TRUE	NA
cg10366178	0.264598	0.251442	5.33743	3.73876e-06	0.00146132	4.24615	0.056144	0.320742	0.264598	3	13323866	R	I		IGR	island	IGR-island	chr3:13323438-13324929	NA	NA
cg19710184	0.171624	0.76014	5.33726	3.74074e-06	0.00146132	4.24564	0.633465	0.805089	0.171624	2	242805378	F	I		IGR	shore	IGR-shore	chr2:242805752-242806034	NA	NA
cg07139284	0.294072	0.423792	5.33635	3.75187e-06	0.00146289	4.24279	0.206739	0.500811	0.294072	12	30948641	R	I		IGR	island	IGR-island	chr12:30948548-30949757	NA	NA	high-CpG:30839866-30839932
cg03256597	0.191511	0.743914	5.33629	3.75262e-06	0.00146289	4.24259	0.602561	0.794072	0.191511	19	1280967	R	I		IGR	island	IGR-island	chr19:1280712-1281170	NA	NA
cg11975793	0.328956	0.562202	5.33578	3.75883e-06	0.00146378	4.24101	0.319402	0.648357	0.328956	2	223917577	R	II	KCNE4	Body	island	Body-island	chr2:223917576-223918037	NA	NA			rs72548797
cg08482465	0.338183	0.46851	5.33504	3.76783e-06	0.00146574	4.23872	0.218898	0.557081	0.338183	1	14220265	R	II		IGR	shore	IGR-shore	chr1:14219350-14219737	NA	NA
cg11576988	0.0583586	0.928478	5.33448	3.77473e-06	0.00146622	4.23696	0.885404	0.943762	0.0583586	6	26544615	R	II	HMGN4	5'UTR	opensea	5'UTR-opensea		NA	NA
cg13470504	0.367884	0.475614	5.3343	3.77693e-06	0.00146622	4.2364	0.20408	0.571964	0.367884	6	6546375	F	II	LOC285780	Body	island	Body-island	chr6:6546370-6547230	NA	TRUE		rs9392802
cg13208704	0.346935	0.367721	5.3338	3.78314e-06	0.0014671	4.23482	0.11165	0.458585	0.346935	17	36761029	R	II	SRCIN1	Body	shore	Body-shore	chr17:36762334-36763118	NA	NA
cg05520409	0.343883	0.361386	5.33297	3.79334e-06	0.00146952	4.23224	0.107567	0.451451	0.343883	16	1030619	F	I	SOX8	TSS1500	island	TSS1500-island	chr16:1029878-1035327	NA	NA
cg08447739	0.321391	0.403596	5.3326	3.79793e-06	0.00146977	4.23108	0.166379	0.48777	0.321391	10	124220359	F	I	HTRA1	TSS1500	island	TSS1500-island	chr10:124220338-124222240	NA	NA
cg00264441	0.41611	0.350348	5.33189	3.80666e-06	0.00147161	4.22888	0.0432193	0.45933	0.41611	11	57250469	F	II		IGR	island	IGR-island	chr11:57249946-57250848	TRUE	TRUE
cg25134818	0.0988027	0.87919	5.33112	3.81621e-06	0.00147378	4.22647	0.806264	0.905067	0.0988027	7	16690052	F	II	BZW2	Body	shelf	Body-shelf	chr7:16685252-16686364	NA	NA
cg15428479	0.206314	0.640308	5.33032	3.82616e-06	0.00147507	4.22398	0.488029	0.694342	0.206314	19	18698825	F	II	C19orf60	TSS1500	shore	TSS1500-shore	chr19:18699422-18700554	NA	NA
cg05921579	0.333857	0.43917	5.33021	3.82749e-06	0.00147507	4.22364	0.192752	0.526609	0.333857	17	61776513	R	II	LIMD2	Body	shore	Body-shore	chr17:61776890-61778733	NA	NA
cg25110126	0.370245	0.299322	5.32846	3.84939e-06	0.00148111	4.21817	0.0260456	0.396291	0.370245	1	46999211	F	I		IGR	island	IGR-island	chr1:46998632-46999249	TRUE	TRUE
cg26878688	0.306481	0.507734	5.32832	3.85114e-06	0.00148111	4.21773	0.281522	0.588003	0.306481	19	11308876	F	II	KANK2	TSS1500	shore	TSS1500-shore	chr19:11307495-11308276	NA	NA
cg12854371	0.339309	0.454179	5.32651	3.8739e-06	0.00148832	4.21208	0.203736	0.543045	0.339309	17	62776373	F	II	LOC146880	Body	island	Body-island	chr17:62774366-62777797	NA	NA
cg01582473	0.38508	0.378641	5.32617	3.87814e-06	0.00148842	4.21103	0.0944151	0.479495	0.38508	14	69727860	F	II	GALNTL1	Body	island	Body-island	chr14:69726250-69728393	TRUE	TRUE
cg15468180	0.335089	0.369023	5.32574	3.88355e-06	0.00148896	4.20969	0.121695	0.456784	0.335089	1	107600409	F	II	PRMT6	1stExon	island	1stExon-island	chr1:107599205-107600410	NA	NA
cg11747142	0.198788	0.754227	5.3247	3.89676e-06	0.00149248	4.20643	0.607502	0.806291	0.198788	7	128312331	R	II	FAM71F2	TSS200	opensea	TSS200-opensea		NA	NA
cg12265604	0.372264	0.390496	5.32388	3.90708e-06	0.0014949	4.20389	0.115729	0.487994	0.372264	16	69139568	R	II	HAS3	TSS1500	shore	TSS1500-shore	chr16:69139628-69141900	NA	NA
cg04580872	0.271428	0.336969	5.32345	3.91262e-06	0.0014951	4.20254	0.136629	0.408058	0.271428	16	67198367	R	II	HSF4	5'UTR	island	5'UTR-island	chr16:67196792-67199988	TRUE	TRUE
cg12819431	0.175489	0.840135	5.32321	3.91566e-06	0.0014951	4.20179	0.710607	0.886096	0.175489	3	193990908	F	II		IGR	shelf	IGR-shelf	chr3:193987425-193987758	TRUE	NA			rs75892117
cg23537887	0.383576	0.41753	5.32113	3.94229e-06	0.00150373	4.19529	0.134415	0.51799	0.383576	3	54157647	F	II	CACNA2D3	Body	shore	Body-shore	chr3:54155239-54157025	NA	NA
cg17236709	0.333029	0.312964	5.32057	3.94937e-06	0.00150388	4.19357	0.0671574	0.400186	0.333029	11	119293863	F	I	THY1	1stExon	island	1stExon-island	chr11:119293320-119293943	TRUE	NA
cg03593550	0.313271	0.392625	5.32046	3.95078e-06	0.00150388	4.19322	0.161401	0.474672	0.313271	19	54485404	F	I	CACNG8	Body	island	Body-island	chr19:54485303-54486322	NA	NA
cg17036007	0.228404	0.445878	5.31999	3.95683e-06	0.00150464	4.19176	0.277294	0.505698	0.228404	1	156460747	R	II	MEF2D	5'UTR	opensea	5'UTR-opensea		TRUE	NA
cg26277197	0.187134	0.72463	5.31945	3.96378e-06	0.00150505	4.19007	0.586508	0.773641	0.187134	7	55188632	F	II	EGFR	Body	opensea	Body-opensea		NA	TRUE
cg11775292	0.281441	0.594075	5.31928	3.96598e-06	0.00150505	4.18954	0.386345	0.667786	0.281441	15	33487631	F	II		IGR	shore	IGR-shore	chr15:33486847-33487290	NA	TRUE		rs76030964
cg19268434	0.423396	0.390691	5.31807	3.98165e-06	0.00150945	4.18576	0.0781841	0.50158	0.423396	6	32076967	F	II	TNXB	5'UTR	opensea	5'UTR-opensea		NA	TRUE
cg03616221	0.37308	0.447467	5.31761	3.98764e-06	0.00151018	4.18432	0.172098	0.545178	0.37308	10	91295855	F	II	SLC16A12	TSS1500	island	TSS1500-island	chr10:91294947-91295925	TRUE	NA
cg21082028	0.331412	0.633567	5.31649	4.00215e-06	0.0015127	4.18083	0.388953	0.720365	0.331412	17	46659993	F	I		IGR	island	IGR-island	chr17:46658948-46660003	NA	NA			rs78083902
cg24725201	0.177193	0.832093	5.31642	4.00308e-06	0.0015127	4.18061	0.701308	0.878501	0.177193	11	2753818	R	I	KCNQ1	Body	opensea	Body-opensea		NA	NA
cg11970289	0.377915	0.352941	5.31616	4.00648e-06	0.0015127	4.17979	0.074004	0.451919	0.377915	12	122688969	F	II	B3GNT4	5'UTR	island	5'UTR-island	chr12:122687800-122689106	TRUE	NA
cg23644854	0.26541	0.297083	5.31481	4.02402e-06	0.00151343	4.1756	0.101185	0.366595	0.26541	9	132500429	F	II		IGR	island	IGR-island	chr9:132499968-132500553	NA	TRUE
cg08440556	0.338888	0.40249	5.31458	4.02715e-06	0.00151343	4.17486	0.152359	0.491246	0.338888	4	83718952	R	I	SCD5	Body	shore	Body-shore	chr4:83719009-83720241	NA	NA
cg12944530	0.401408	0.514619	5.31456	4.02733e-06	0.00151343	4.17481	0.218342	0.61975	0.401408	2	201982310	F	II	CFLAR	5'UTR	shore	5'UTR-shore	chr2:201983198-201983709	NA	TRUE	low-CpG:201690552-201690556	rs76524221
cg08279008	0.359092	0.532019	5.31429	4.0309e-06	0.00151343	4.17396	0.266975	0.626067	0.359092	2	86263224	F	II	POLR1A	Body	opensea	Body-opensea		TRUE	NA
cg09165842	0.364703	0.465428	5.31393	4.03554e-06	0.00151343	4.17286	0.196243	0.560946	0.364703	20	17296317	F	II	PCSK2	Body	island	Body-island	chr20:17296125-17296531	NA	NA
cg10259265	0.2882	0.406149	5.31392	4.03571e-06	0.00151343	4.17282	0.193429	0.48163	0.2882	2	242557379	R	II	THAP4	Body	opensea	Body-opensea		NA	NA
cg08660876	0.339131	0.426516	5.31382	4.03706e-06	0.00151343	4.1725	0.176205	0.515336	0.339131	4	154681323	R	II	RNF175	5'UTR	island	5'UTR-island	chr4:154680774-154681377	NA	NA
cg19869443	0.324133	0.447967	5.31352	4.04098e-06	0.00151343	4.17157	0.208725	0.532859	0.324133	1	84766821	F	II	SAMD13	TSS1500	shore	TSS1500-shore	chr1:84764108-84764906	NA	NA
cg14287512	0.322107	0.3469	5.31211	4.05961e-06	0.00151687	4.16716	0.109154	0.431261	0.322107	1	228074806	R	II		IGR	shore	IGR-shore	chr1:228075377-228075750	NA	NA
cg23369564	0.322892	0.461753	5.31186	4.06281e-06	0.00151687	4.1664	0.223427	0.54632	0.322892	1	150123734	F	I	PLEKHO1	Body	shore	Body-shore	chr1:150121695-150123078	NA	NA		rs72694954
cg25439758	0.0688994	0.915034	5.31174	4.06438e-06	0.00151687	4.16603	0.86418	0.933079	0.0688994	11	67817606	F	I	TCIRG1	Body	opensea	Body-opensea		NA	NA
cg14439622	0.244023	0.646231	5.31159	4.06648e-06	0.00151687	4.16553	0.466119	0.710142	0.244023	18	19752292	F	I	GATA6	Body	island	Body-island	chr18:19744936-19752363	NA	NA
cg12788878	0.318321	0.308734	5.31071	4.07803e-06	0.00151758	4.16281	0.0737828	0.392103	0.318321	3	124860616	F	II	SLC12A8	Body	island	Body-island	chr3:124860569-124861019	TRUE	NA		rs77119229
cg05960677	0.336047	0.399759	5.31068	4.07852e-06	0.00151758	4.1627	0.151724	0.487771	0.336047	2	152117363	R	II	RBM43	Body	shore	Body-shore	chr2:152117883-152118479	NA	NA
cg22138735	0.273013	0.398575	5.31052	4.08063e-06	0.00151758	4.1622	0.197066	0.470078	0.273013	20	62679713	R	I	SOX18	Body	island	Body-island	chr20:62679424-62680883	NA	NA
cg05547260	0.127234	0.846871	5.30853	4.10708e-06	0.00152589	4.156	0.75296	0.880194	0.127234	6	43611905	F	II	RSPH9	TSS1500	shore	TSS1500-shore	chr6:43612714-43613366	NA	NA
cg06521299	0.253273	0.71615	5.307	4.12754e-06	0.00152778	4.15123	0.529211	0.782483	0.253273	1	26325349	F	II	PAFAH2	TSS1500	shore	TSS1500-shore	chr1:26324549-26324934	NA	TRUE
cg14652131	0.325695	0.390912	5.30692	4.12861e-06	0.00152778	4.15099	0.150518	0.476213	0.325695	4	1166531	F	I	LOC100130872-SPON2	Body	island	Body-island	chr4:1164515-1166582	TRUE	NA
cg25750004	0.206741	0.765586	5.30673	4.13117e-06	0.00152778	4.15039	0.612992	0.819733	0.206741	17	77962682	R	II	TBC1D16	Body	shelf	Body-shelf	chr17:77965805-77966296	NA	NA
cg20129082	0.425218	0.384802	5.30644	4.13512e-06	0.00152778	4.14947	0.0709511	0.496169	0.425218	11	19736150	R	II	LOC100126784	TSS200	shore	TSS200-shore	chr11:19733936-19735320	NA	NA
cg16908257	0.358575	0.604469	5.30626	4.13742e-06	0.00152778	4.14894	0.339806	0.698381	0.358575	12	54404893	F	II	HOXC8	Body	shore	Body-shore	chr12:54402682-54403347	NA	NA
cg13999606	0.244065	0.359152	5.30585	4.14298e-06	0.00152778	4.14765	0.179009	0.423073	0.244065	14	58862457	F	II	TOMM20L	TSS200	shore	TSS200-shore	chr14:58862541-58863209	NA	TRUE
cg13083776	0.0892411	0.923868	5.30541	4.14894e-06	0.00152778	4.14627	0.857999	0.94724	0.0892411	1	52420780	R	II	RAB3B	Body	opensea	Body-opensea		NA	TRUE
cg22333259	0.199063	0.576935	5.30504	4.15392e-06	0.00152778	4.14512	0.430008	0.629071	0.199063	1	19394757	F	I		IGR	opensea	IGR-opensea		NA	NA		rs16862495
cg27092935	0.214981	0.634591	5.30498	4.15473e-06	0.00152778	4.14494	0.475914	0.690895	0.214981	7	100744067	R	I		IGR	opensea	IGR-opensea		NA	TRUE
cg01209635	0.326975	0.370582	5.30481	4.15699e-06	0.00152778	4.14441	0.129244	0.456218	0.326975	19	3607269	F	II	TBXA2R	TSS1500	island	TSS1500-island	chr19:3606371-3607270	NA	TRUE
cg22576236	0.296345	0.539678	5.30464	4.15937e-06	0.00152778	4.14387	0.320948	0.617292	0.296345	4	1166933	R	II	LOC100130872-SPON2	Body	shore	Body-shore	chr4:1164515-1166582	TRUE	TRUE
cg12364324	0.389105	0.38864	5.30448	4.16147e-06	0.00152778	4.14338	0.101443	0.490549	0.389105	5	170848039	F	I	FGF18	Body	island	Body-island	chr5:170845760-170848124	NA	TRUE
cg03553914	0.160361	0.809393	5.30274	4.18515e-06	0.001533	4.13794	0.691031	0.851392	0.160361	11	1475899	F	I	BRSK2	Body	opensea	Body-opensea		NA	NA
cg26576053	0.124164	0.825208	5.30229	4.19121e-06	0.001533	4.13655	0.733563	0.857727	0.124164	22	46975626	F	II		IGR	shelf	IGR-shelf	chr22:46972461-46973609	NA	NA		rs12484675
cg27544190	0.309947	0.327808	5.30228	4.19141e-06	0.001533	4.1365	0.0990373	0.408984	0.309947	21	33785434	F	II	C21orf63	Body	island	Body-island	chr21:33783914-33785717	TRUE	NA
cg15205435	0.375064	0.415548	5.30222	4.19215e-06	0.001533	4.13633	0.138716	0.513779	0.375064	1	6187920	R	I	CHD5	Body	island	Body-island	chr1:6187743-6188235	TRUE	TRUE
cg01789926	0.183928	0.808794	5.3007	4.21293e-06	0.00153901	4.13159	0.673038	0.856966	0.183928	16	1477111	R	I	C16orf91	Body	shore	Body-shore	chr16:1478221-1478812	TRUE	NA
cg03490148	0.288205	0.519679	5.30021	4.21962e-06	0.00153901	4.13007	0.306956	0.595162	0.288205	7	1025118	F	II	CYP2W1	Body	shore	Body-shore	chr7:1026167-1026395	NA	NA
cg15110403	0.371856	0.323682	5.29935	4.23145e-06	0.00153901	4.12738	0.0492162	0.421073	0.371856	19	17392923	R	I	ANKLE1	Body	island	Body-island	chr19:17392383-17393775	NA	TRUE
cg26312071	0.280552	0.523431	5.29906	4.23543e-06	0.00153901	4.12648	0.316356	0.596909	0.280552	15	90727783	F	II	SEMA4B	TSS1500	shore	TSS1500-shore	chr15:90727879-90728570	NA	TRUE			rs80139547
cg08638320	0.277042	0.497009	5.29883	4.23857e-06	0.00153901	4.12577	0.292526	0.569567	0.277042	1	47900265	R	I	FOXD2	TSS1500	island	TSS1500-island	chr1:47899661-47900385	TRUE	NA
cg18041642	0.279197	0.409345	5.2987	4.24046e-06	0.00153901	4.12534	0.203272	0.482468	0.279197	17	62062565	R	II		IGR	opensea	IGR-opensea		TRUE	TRUE
cg03723321	0.202575	0.711058	5.29843	4.2441e-06	0.00153901	4.12452	0.561538	0.764113	0.202575	7	1604407	R	II		IGR	opensea	IGR-opensea		TRUE	NA
cg13870520	0.333272	0.510486	5.29834	4.24529e-06	0.00153901	4.12425	0.2645	0.597772	0.333272	4	77131705	R	II	SCARB2	Body	shelf	Body-shelf	chr4:77134566-77135377	NA	NA
cg05078817	0.249677	0.630612	5.29806	4.24916e-06	0.00153901	4.12338	0.446327	0.696003	0.249677	14	95477480	R	I		IGR	opensea	IGR-opensea		NA	TRUE
cg08673909	0.376672	0.374608	5.298	4.24999e-06	0.00153901	4.12319	0.096588	0.47326	0.376672	7	1329592	F	II		IGR	island	IGR-island	chr7:1329381-1329673	TRUE	NA
cg15393702	0.333662	0.524464	5.29721	4.26103e-06	0.00154071	4.1207	0.27819	0.611852	0.333662	18	21243529	F	II	ANKRD29	TSS1500	shore	TSS1500-shore	chr18:21242366-21242805	TRUE	NA
cg27078824	0.379973	0.476588	5.29707	4.26297e-06	0.00154071	4.12027	0.196132	0.576105	0.379973	6	44187399	F	II	SLC29A1	1stExon	island	1stExon-island	chr6:44187186-44187400	TRUE	NA	high-CpG:44295009-44295388		rs67057732
cg14890343	0.337015	0.665811	5.29574	4.28133e-06	0.00154505	4.11614	0.417061	0.754077	0.337015	17	78161178	R	II	CARD14	TSS1500	shelf	TSS1500-shelf	chr17:78165077-78165293	TRUE	TRUE
cg02964396	0.333968	0.358031	5.29536	4.28663e-06	0.00154505	4.11496	0.111531	0.445499	0.333968	19	13213777	F	I	LYL1	TSS200	island	TSS200-island	chr19:13213450-13213821	TRUE	TRUE		rs9941451
cg04868238	0.190236	0.708384	5.2953	4.28744e-06	0.00154505	4.11477	0.567972	0.758208	0.190236	8	22501100	F	II	FLJ14107	TSS1500	opensea	TSS1500-opensea		NA	NA
cg00299047	0.285796	0.567477	5.2949	4.29304e-06	0.00154557	4.11352	0.356532	0.642329	0.285796	19	2252069	R	II	AMH	3'UTR	island	3'UTR-island	chr19:2250560-2253959	NA	NA
cg20498962	0.198101	0.669542	5.29386	4.30768e-06	0.00154852	4.11026	0.523325	0.721426	0.198101	7	150705760	F	II	NOS3	Body	island	Body-island	chr7:150705759-150706129	NA	NA
cg23965720	0.283794	0.417784	5.29372	4.30954e-06	0.00154852	4.10984	0.208317	0.49211	0.283794	1	235805770	F	II	GNG4	5'UTR	island	5'UTR-island	chr1:235805318-235805771	NA	NA
cg01832712	0.348427	0.495169	5.29309	4.31839e-06	0.0015502	4.10787	0.237996	0.586423	0.348427	3	4910674	F	II		IGR	shore	IGR-shore	chr3:4909962-4910537	NA	NA
cg27212729	0.416701	0.364852	5.29183	4.33618e-06	0.00155386	4.10393	0.0572872	0.473988	0.416701	2	171570838	F	II	LOC440925	Body	island	Body-island	chr2:171569877-171573904	NA	TRUE
cg02500443	0.360501	0.45207	5.29177	4.33696e-06	0.00155386	4.10376	0.185986	0.546487	0.360501	16	4364150	F	II		IGR	island	IGR-island	chr16:4363935-4364151	NA	NA
cg12262372	0.269868	0.627858	5.29029	4.35787e-06	0.00155517	4.09914	0.42867	0.698538	0.269868	1	61542211	F	II	NFIA	TSS1500	shore	TSS1500-shore	chr1:61542537-61542877	NA	NA
cg05014933	0.198889	0.811158	5.29013	4.36012e-06	0.00155517	4.09865	0.664359	0.863248	0.198889	17	71537868	F	II	SDK2	Body	opensea	Body-opensea		NA	NA
cg23533683	0.396799	0.34171	5.28953	4.36871e-06	0.00155517	4.09676	0.0488345	0.445634	0.396799	19	46144774	F	II		IGR	shore	IGR-shore	chr19:46144872-46145631	TRUE	NA		rs28602630
cg06621126	0.351548	0.345156	5.28869	4.38062e-06	0.00155517	4.09415	0.0856802	0.437228	0.351548	16	67198243	R	II	HSF4	5'UTR	island	5'UTR-island	chr16:67196792-67199988	TRUE	TRUE
cg15133564	0.260896	0.696422	5.2883	4.38618e-06	0.00155517	4.09293	0.503856	0.764752	0.260896	8	97658774	F	II	PGCP	5'UTR	shore	5'UTR-shore	chr8:97657174-97657943	NA	NA
cg06975048	0.363117	0.393576	5.28819	4.38769e-06	0.00155517	4.0926	0.125561	0.488678	0.363117	17	7826155	F	II	KCNAB3	3'UTR	island	3'UTR-island	chr17:7826127-7826414	TRUE	TRUE
cg21776993	0.215662	0.654841	5.2876	4.39614e-06	0.00155517	4.09076	0.495661	0.711324	0.215662	19	1449424	F	II	APC2	TSS1500	shore	TSS1500-shore	chr19:1450056-1450387	NA	NA
cg05639747	0.36904	0.41006	5.28742	4.39867e-06	0.00155517	4.09021	0.137673	0.506713	0.36904	12	49740942	R	II	DNAJC22	TSS200	shore	TSS200-shore	chr12:49738680-49740841	NA	TRUE			rs74089060
cg25807487	0.260009	0.702261	5.28728	4.40071e-06	0.00155517	4.08976	0.51035	0.770359	0.260009	11	68782106	R	I	MRGPRF	TSS1500	shelf	TSS1500-shelf	chr11:68778569-68778851	NA	TRUE
cg10100287	0.177925	0.787669	5.2872	4.40188e-06	0.00155517	4.08951	0.656343	0.834268	0.177925	1	6047905	R	II	NPHP4	5'UTR	shelf	5'UTR-shelf	chr1:6051595-6052955	NA	NA
cg27302963	0.33569	0.377554	5.28701	4.4046e-06	0.00155517	4.08891	0.129783	0.465473	0.33569	3	184322008	F	II		IGR	island	IGR-island	chr3:184321783-184322277	NA	NA
cg14093936	0.277042	0.539817	5.28694	4.40551e-06	0.00155517	4.08872	0.335333	0.612375	0.277042	15	74726614	F	II	SEMA7A	TSS1500	shore	TSS1500-shore	chr15:74725323-74726487	NA	NA
cg18878437	0.329827	0.322689	5.28673	4.40859e-06	0.00155517	4.08805	0.0792448	0.409072	0.329827	17	7826413	F	II	KCNAB3	3'UTR	island	3'UTR-island	chr17:7826127-7826414	TRUE	TRUE
cg08454053	0.299269	0.419993	5.28657	4.41079e-06	0.00155517	4.08757	0.199104	0.498373	0.299269	17	1901964	F	I	RTN4RL1	Body	island	Body-island	chr17:1901126-1902197	TRUE	NA
cg24647015	0.224099	0.760414	5.2865	4.4118e-06	0.00155517	4.08735	0.595007	0.819107	0.224099	11	114191367	R	II		IGR	opensea	IGR-opensea		NA	TRUE
cg02150077	0.238559	0.575236	5.28647	4.41231e-06	0.00155517	4.08724	0.399157	0.637716	0.238559	16	87098542	F	I		IGR	opensea	IGR-opensea		NA	NA
cg19803952	0.246966	0.512214	5.28619	4.41629e-06	0.00155517	4.08637	0.32993	0.576896	0.246966	20	44036136	R	II	DBNDD2	5'UTR	shore	5'UTR-shore	chr20:44034458-44035954	TRUE	NA
cg17517296	0.22491	0.535835	5.28613	4.41717e-06	0.00155517	4.08618	0.36983	0.59474	0.22491	2	43107458	F	II		IGR	opensea	IGR-opensea		NA	TRUE
cg12872311	0.366706	0.389332	5.28593	4.42006e-06	0.00155517	4.08555	0.118668	0.485374	0.366706	22	28196226	R	II	MN1	1stExon	island	1stExon-island	chr22:28192793-28198592	NA	NA			rs45531332
cg10779202	0.208121	0.804996	5.2833	4.45795e-06	0.00156656	4.07737	0.651383	0.859504	0.208121	7	92626636	F	II		IGR	opensea	IGR-opensea		NA	TRUE
cg09692449	0.190695	0.755753	5.2831	4.46086e-06	0.00156656	4.07674	0.615002	0.805697	0.190695	17	39680217	F	II	KRT19	Body	shelf	Body-shelf	chr17:39683908-39684599	NA	NA
cg17916916	0.388393	0.439683	5.28245	4.47026e-06	0.00156838	4.07472	0.153012	0.541404	0.388393	17	66286298	F	II	ARSG	5'UTR	shore	5'UTR-shore	chr17:66286541-66288532	NA	NA
cg16141752	0.298199	0.320461	5.28187	4.47875e-06	0.00156896	4.0729	0.100362	0.398561	0.298199	5	133802474	R	II		IGR	shore	IGR-shore	chr5:133801506-133801742	NA	TRUE
cg25392325	0.129632	0.847141	5.28141	4.48537e-06	0.00156896	4.07148	0.75146	0.881092	0.129632	17	17414998	F	II	PEMT	Body	opensea	Body-opensea		TRUE	TRUE
cg08572315	0.463108	0.392407	5.28129	4.48719e-06	0.00156896	4.07109	0.0505889	0.513697	0.463108	2	85133831	R	II		IGR	shore	IGR-shore	chr2:85131950-85132234	NA	NA
cg15998406	0.315152	0.443464	5.28118	4.48879e-06	0.00156896	4.07075	0.210851	0.526004	0.315152	19	1287832	F	I	EFNA2	Body	island	Body-island	chr19:1287416-1287885	NA	NA
cg17560073	0.363221	0.551596	5.2801	4.50449e-06	0.00157037	4.0674	0.283504	0.646726	0.363221	8	124850602	R	II		IGR	opensea	IGR-opensea		NA	TRUE
cg21875980	0.208308	0.764867	5.28008	4.50487e-06	0.00157037	4.06732	0.611115	0.819423	0.208308	1	231553510	F	II	EGLN1	Body	shelf	Body-shelf	chr1:231556681-231558447	NA	NA
cg23681339	0.285942	0.294259	5.28002	4.50573e-06	0.00157037	4.06714	0.0832065	0.369148	0.285942	12	133065808	R	I	FBRSL1	TSS1500	shore	TSS1500-shore	chr12:133065843-133066393	NA	NA
cg22152796	0.382419	0.362964	5.27967	4.51082e-06	0.00157037	4.06606	0.0807023	0.463121	0.382419	12	57869941	F	II	ARHGAP9	Body	island	Body-island	chr12:57869075-57870182	TRUE	TRUE
cg22016649	0.190307	0.380732	5.27943	4.5143e-06	0.00157037	4.06532	0.240267	0.430574	0.190307	11	818917	F	II	PNPLA2	1stExon	shore	1stExon-shore	chr11:818974-820271	NA	NA	low-CpG:808836-808964
cg25903122	0.0731547	0.921641	5.27917	4.51814e-06	0.00157037	4.0645	0.867646	0.9408	0.0731547	19	16765692	R	II	C19orf42	Body	opensea	Body-opensea		NA	NA
cg24149379	0.345914	0.382577	5.27828	4.5312e-06	0.00157305	4.06173	0.12726	0.473174	0.345914	3	184319877	F	II		IGR	shore	IGR-shore	chr3:184320005-184320218	NA	NA
cg26303613	0.276274	0.65747	5.27807	4.53433e-06	0.00157305	4.06107	0.453554	0.729828	0.276274	19	4224577	F	II	ANKRD24	3'UTR	opensea	3'UTR-opensea		NA	NA
cg07875385	0.435976	0.460663	5.27712	4.54836e-06	0.00157645	4.05811	0.138872	0.574848	0.435976	2	190044601	F	II	COL5A2	1stExon	opensea	1stExon-opensea		NA	NA
cg12710480	0.302954	0.509932	5.27602	4.56457e-06	0.0015806	4.0547	0.286323	0.589277	0.302954	20	32254216	F	II	NECAB3	Body	shore	Body-shore	chr20:32254811-32255989	NA	NA
cg12588917	0.243221	0.410999	5.275	4.57979e-06	0.00158302	4.0515	0.231479	0.4747	0.243221	6	29692082	F	I	HLA-F	Body	island	Body-island	chr6:29691106-29692093	TRUE	TRUE
cg11051899	0.186463	0.853164	5.27498	4.58009e-06	0.00158302	4.05144	0.715536	0.901999	0.186463	8	23385905	R	II	SLC25A37	TSS1500	shore	TSS1500-shore	chr8:23386220-23387386	NA	NA			rs79788105
cg23476065	0.322228	0.512066	5.27447	4.58767e-06	0.00158417	4.04985	0.274231	0.596459	0.322228	7	151106043	R	II	WDR86	Body	shore	Body-shore	chr7:151106244-151107808	TRUE	NA
cg23757899	0.408531	0.342635	5.27317	4.60713e-06	0.00158941	4.04579	0.0410999	0.449631	0.408531	11	72929173	F	I	P2RY2	TSS1500	island	TSS1500-island	chr11:72928982-72929885	TRUE	TRUE
cg13331936	0.35444	0.332791	5.27264	4.61494e-06	0.00159063	4.04417	0.0711809	0.425621	0.35444	12	52417019	R	II		IGR	island	IGR-island	chr12:52417018-52417703	NA	NA
cg07718903	0.271154	0.563251	5.27161	4.63052e-06	0.00159237	4.04094	0.363113	0.634267	0.271154	20	6104261	F	I	FERMT1	TSS200	shore	TSS200-shore	chr20:6103436-6103970	TRUE	NA	high-CpG:6051562-6052271
cg16652855	0.266603	0.650615	5.27151	4.63198e-06	0.00159237	4.04063	0.453836	0.720439	0.266603	10	123875007	F	II	TACC2	Body	shore	Body-shore	chr10:123872119-123873462	NA	TRUE
cg18347010	0.339421	0.376458	5.2712	4.63663e-06	0.00159237	4.03967	0.125933	0.465354	0.339421	17	55888532	R	II		IGR	opensea	IGR-opensea		NA	TRUE			rs7218692
cg00344443	0.286322	0.379782	5.27112	4.63788e-06	0.00159237	4.03941	0.168449	0.454771	0.286322	11	115530150	R	I		IGR	island	IGR-island	chr11:115529997-115530548	TRUE	TRUE
cg01497154	0.303817	0.482541	5.27088	4.6414e-06	0.00159237	4.03869	0.258295	0.562113	0.303817	20	3661910	R	II	ADAM33	Body	shore	Body-shore	chr20:3662310-3663187	TRUE	NA
cg03971521	0.378352	0.367792	5.26971	4.65912e-06	0.00159606	4.03503	0.0885328	0.466885	0.378352	19	14583389	R	II	PTGER1	Body	island	Body-island	chr19:14582419-14585098	NA	NA
cg25675800	0.360932	0.441988	5.2696	4.66072e-06	0.00159606	4.0347	0.175585	0.536518	0.360932	19	39360961	F	II	RINL	Body	island	Body-island	chr19:39359916-39361160	NA	TRUE
cg21153658	0.30071	0.483923	5.26928	4.6656e-06	0.00159626	4.0337	0.26197	0.56268	0.30071	19	1456157	R	I	APC2	Body	island	Body-island	chr19:1456077-1456347	NA	TRUE
cg22325958	0.185961	0.879009	5.26871	4.67432e-06	0.00159682	4.03191	0.741752	0.927713	0.185961	12	132259908	F	II	SFRS8	Body	shelf	Body-shelf	chr12:132263617-132263856	NA	NA		rs9652056
cg00762678	0.281891	0.468	5.26861	4.67582e-06	0.00159682	4.0316	0.259938	0.541829	0.281891	16	89003235	R	II	CBFA2T3	5'UTR	shelf	5'UTR-shelf	chr16:89006334-89008600	TRUE	NA
cg17144547	0.329167	0.389291	5.26786	4.68716e-06	0.00159753	4.02928	0.146335	0.475501	0.329167	11	46260234	R	II		IGR	shore	IGR-shore	chr11:46260617-46260945	NA	NA		rs7113478
cg13637654	0.233209	0.542189	5.26764	4.69056e-06	0.00159753	4.02858	0.370058	0.603267	0.233209	10	103538719	R	I		IGR	shore	IGR-shore	chr10:103538815-103539988	NA	NA
cg15032957	0.244052	0.564523	5.26762	4.6908e-06	0.00159753	4.02853	0.38439	0.628442	0.244052	19	3037744	F	II	TLE2	Body	shore	Body-shore	chr19:3035638-3035872	NA	NA		rs1688114
cg17469359	0.255664	0.773369	5.26674	4.70433e-06	0.00160067	4.02577	0.584665	0.840328	0.255664	7	39393612	F	I	POU6F2	Body	opensea	Body-opensea		NA	TRUE
cg25587233	0.193214	0.549639	5.26613	4.71367e-06	0.00160239	4.02387	0.407028	0.600243	0.193214	9	131872005	F	II	CRAT	Body	shore	Body-shore	chr9:131872624-131873959	NA	NA
cg09755594	0.338645	0.527192	5.26573	4.71969e-06	0.00160297	4.02264	0.27724	0.615885	0.338645	1	85527430	F	II	WDR63	TSS1500	opensea	TSS1500-opensea		TRUE	NA
cg09860781	0.349302	0.363387	5.26493	4.73197e-06	0.00160478	4.02015	0.105569	0.454871	0.349302	8	21882397	F	II	NPM2	1stExon	island	1stExon-island	chr8:21882245-21882883	TRUE	TRUE
cg01589054	0.211941	0.836061	5.26481	4.73393e-06	0.00160478	4.01975	0.679629	0.89157	0.211941	3	11744933	F	II	VGLL4	5'UTR	shore	5'UTR-shore	chr3:11746577-11746824	NA	NA
cg23221998	0.286647	0.392721	5.26454	4.73796e-06	0.00160478	4.01894	0.181148	0.467796	0.286647	10	91596932	F	I		IGR	shore	IGR-shore	chr10:91596974-91597792	NA	NA		rs68147789
cg06439293	0.387149	0.335416	5.26412	4.74453e-06	0.00160501	4.01761	0.0496635	0.436812	0.387149	9	93956212	F	II		IGR	island	IGR-island	chr9:93955500-93956420	NA	NA
cg13442428	0.351318	0.335101	5.26394	4.74729e-06	0.00160501	4.01705	0.0757946	0.427113	0.351318	11	119234736	R	I	USP2	1stExon	island	1stExon-island	chr11:119234480-119235214	TRUE	NA
cg10511249	0.313584	0.264598	5.26323	4.75814e-06	0.00160722	4.01486	0.0331436	0.346727	0.313584	1	43533955	F	I		IGR	island	IGR-island	chr1:43533890-43534334	TRUE	NA
cg04453792	0.165245	0.808706	5.26282	4.76447e-06	0.0016079	4.01359	0.68674	0.851985	0.165245	16	23158863	R	II	USP31	Body	shore	Body-shore	chr16:23159966-23160966	NA	NA
cg07953015	0.291088	0.559634	5.26192	4.77854e-06	0.00161118	4.01076	0.344784	0.635872	0.291088	19	48285322	F	II	SEPW1	3'UTR	shelf	3'UTR-shelf	chr19:48281585-48282351	NA	NA
cg26129669	0.247659	0.559697	5.26133	4.78764e-06	0.00161161	4.00893	0.3769	0.62456	0.247659	6	29593913	R	II	GABBR1	Body	shore	Body-shore	chr6:29595298-29595795	NA	NA
cg24223942	0.234839	0.504864	5.26128	4.78848e-06	0.00161161	4.00877	0.331531	0.56637	0.234839	17	29152934	F	II	CRLF3	TSS1500	shore	TSS1500-shore	chr17:29151481-29151901	NA	NA
cg27053763	0.0829531	0.912544	5.26096	4.79337e-06	0.0016118	4.00779	0.851316	0.93427	0.0829531	5	180653815	R	II	TRIM41	Body	shelf	Body-shelf	chr5:180650099-180650679	NA	NA
cg00388471	0.0875825	0.889547	5.26059	4.79918e-06	0.00161229	4.00663	0.824903	0.912485	0.0875825	16	1475871	F	I	C16orf91	Body	shelf	Body-shelf	chr16:1478221-1478812	NA	NA
cg03792767	0.340971	0.350325	5.25882	4.82682e-06	0.00162012	4.00112	0.0986559	0.439627	0.340971	4	55097989	F	II	PDGFRA	5'UTR	island	5'UTR-island	chr4:55096185-55100331	TRUE	TRUE
cg04529938	0.318368	0.434891	5.25679	4.8588e-06	0.00162938	3.99479	0.199905	0.518273	0.318368	17	73084494	F	II	SLC16A5	5'UTR	island	5'UTR-island	chr17:73083866-73084495	NA	NA
cg26693953	0.191799	0.735849	5.25584	4.87372e-06	0.00163146	3.99184	0.594283	0.786082	0.191799	16	2764201	R	II	PRSS27	Body	shore	Body-shore	chr16:2765619-2765855	NA	NA
cg03773782	0.124549	0.862943	5.25584	4.87377e-06	0.00163146	3.99183	0.771014	0.895563	0.124549	8	144764066	R	II		IGR	shelf	IGR-shelf	chr8:144766496-144766993	NA	NA
cg12118013	0.302136	0.50776	5.2551	4.88553e-06	0.00163392	3.98952	0.284754	0.586891	0.302136	3	134031948	R	I		IGR	island	IGR-island	chr3:134031662-134032591	NA	NA			rs9863226
cg14703061	0.350805	0.32586	5.2548	4.89024e-06	0.00163403	3.9886	0.066933	0.417738	0.350805	11	120435915	F	II		IGR	island	IGR-island	chr11:120434822-120435940	TRUE	TRUE
cg15986413	0.287636	0.432012	5.25407	4.9018e-06	0.00163501	3.98633	0.219709	0.507346	0.287636	2	233352776	F	II	ECEL1	TSS1500	island	TSS1500-island	chr2:233350278-233352974	NA	NA
cg26234900	0.233604	0.763191	5.25368	4.90803e-06	0.00163501	3.98512	0.590769	0.824373	0.233604	6	32820214	F	II	TAP1	Body	shore	Body-shore	chr6:32820849-32822370	NA	NA
cg08209691	0.212676	0.662944	5.25361	4.90914e-06	0.00163501	3.9849	0.505968	0.718644	0.212676	8	143868049	F	II	LY6D	TSS200	opensea	TSS200-opensea		NA	NA
cg08248579	0.350963	0.548045	5.25351	4.91075e-06	0.00163501	3.98459	0.289	0.639964	0.350963	6	17988937	F	I	KIF13A	TSS1500	shore	TSS1500-shore	chr6:17987415-17988405	NA	NA
cg15364618	0.293988	0.484667	5.25198	4.93516e-06	0.00164166	3.97983	0.267676	0.561664	0.293988	14	24780551	F	II	LTB4R2	Body	island	Body-island	chr14:24779874-24780932	TRUE	NA	high-CpG:23849959-23850497
cg05205842	0.18407	0.650747	5.25081	4.95395e-06	0.0016431	3.97619	0.514886	0.698955	0.18407	4	38673130	F	I	KLF3	5'UTR	opensea	5'UTR-opensea		NA	TRUE		rs9992216
cg05149386	0.358645	0.551188	5.25071	4.95557e-06	0.0016431	3.97587	0.286474	0.645119	0.358645	11	10325809	F	II	ADM	TSS1500	shore	TSS1500-shore	chr11:10326048-10326590	NA	NA
cg01279933	0.178207	0.797075	5.25067	4.95614e-06	0.0016431	3.97576	0.665542	0.843749	0.178207	19	10663970	F	II	ATG4D	3'UTR	opensea	3'UTR-opensea		TRUE	NA		rs77956256
cg25339408	0.371117	0.326401	5.25061	4.95716e-06	0.0016431	3.97557	0.0524819	0.423598	0.371117	2	70351463	F	II	LOC100133985	Body	island	Body-island	chr2:70351315-70351550	TRUE	TRUE			rs76970373
cg04064963	0.259892	0.5789	5.2495	4.97502e-06	0.00164756	3.97212	0.387075	0.646967	0.259892	6	158243386	R	II	SNX9	TSS1500	shore	TSS1500-shore	chr6:158243601-158245035	NA	NA
cg08196968	0.361917	0.491774	5.24767	5.00468e-06	0.0016559	3.96642	0.224645	0.586561	0.361917	19	38746749	F	I	PPP1R14A	Body	island	Body-island	chr19:38746638-38747379	TRUE	NA
cg22867719	0.351829	0.421167	5.24713	5.01356e-06	0.00165737	3.96472	0.161484	0.513313	0.351829	1	19276236	R	II	IFFO2	Body	opensea	Body-opensea		TRUE	TRUE
cg17416730	0.277218	0.436348	5.24671	5.02027e-06	0.00165811	3.96343	0.231735	0.508953	0.277218	6	33245541	R	II	B3GALT4	1stExon	island	1stExon-island	chr6:33244677-33245554	TRUE	TRUE
cg14919554	0.299704	0.263289	5.2463	5.02704e-06	0.00165887	3.96214	0.0420792	0.341783	0.299704	5	43018629	R	II		IGR	island	IGR-island	chr5:43017968-43018668	NA	NA
cg06237697	0.151891	0.809416	5.24557	5.03885e-06	0.0016613	3.95989	0.697306	0.849197	0.151891	17	29902389	R	I	MIR365-2	TSS200	opensea	TSS200-opensea		NA	NA
cg16872520	0.350575	0.351288	5.24484	5.05081e-06	0.00166284	3.95762	0.0925305	0.443105	0.350575	11	72929124	R	II	P2RY2	TSS1500	island	TSS1500-island	chr11:72928982-72929885	TRUE	TRUE
cg02867079	0.402563	0.360268	5.24458	5.05508e-06	0.00166284	3.95681	0.0631385	0.465701	0.402563	14	100111269	F	II	HHIPL1	TSS1500	island	TSS1500-island	chr14:100111120-100111906	TRUE	TRUE
cg00335252	0.244237	0.419467	5.24429	5.05994e-06	0.00166284	3.95588	0.239196	0.483433	0.244237	2	161245200	R	I	RBMS1	Body	opensea	Body-opensea		NA	TRUE
cg07168214	0.179864	0.80456	5.24416	5.06212e-06	0.00166284	3.95547	0.671803	0.851667	0.179864	17	7380112	F	II	ZBTB4	5'UTR	shelf	5'UTR-shelf	chr17:7382266-7382710	TRUE	TRUE
cg00018181	0.277837	0.55195	5.24386	5.06703e-06	0.00166284	3.95454	0.346881	0.624717	0.277837	7	101931734	F	II	SH2B2	Body	shore	Body-shore	chr7:101929503-101931089	NA	NA
cg25856018	0.282147	0.299785	5.24346	5.07348e-06	0.00166284	3.95332	0.0915339	0.373681	0.282147	10	102891879	R	II	TLX1NB	TSS1500	shore	TSS1500-shore	chr10:102893660-102895059	TRUE	TRUE
cg24091995	0.320912	0.442764	5.24338	5.07483e-06	0.00166284	3.95307	0.205901	0.526813	0.320912	12	30948636	R	I		IGR	island	IGR-island	chr12:30948548-30949757	NA	NA	high-CpG:30839866-30839932
cg06536333	0.32829	0.310106	5.24201	5.0974e-06	0.00166741	3.94881	0.0677961	0.396086	0.32829	6	41339977	R	II		IGR	island	IGR-island	chr6:41339236-41340027	NA	TRUE
cg26038318	0.328647	0.389466	5.24199	5.09776e-06	0.00166741	3.94875	0.146893	0.47554	0.328647	20	34205095	R	I	SPAG4	Body	island	Body-island	chr20:34204987-34205269	NA	NA
cg04245402	0.317345	0.668839	5.24122	5.11062e-06	0.00166927	3.94633	0.434608	0.751953	0.317345	19	751241	R	I	C19orf21	5'UTR	opensea	5'UTR-opensea		NA	NA
cg23320499	0.268319	0.582914	5.24106	5.11319e-06	0.00166927	3.94585	0.384869	0.653188	0.268319	12	12659177	R	II	DUSP16	Body	opensea	Body-opensea		TRUE	TRUE
cg12229172	0.380114	0.336142	5.24078	5.11783e-06	0.00166927	3.94498	0.055582	0.435695	0.380114	4	140587147	F	II	MGST2	1stExon	opensea	1stExon-opensea		TRUE	TRUE	low-CpG:140806415-140806632
cg03757805	0.193372	0.710295	5.24039	5.12427e-06	0.00166927	3.94377	0.567567	0.76094	0.193372	13	111521981	F	I	C13orf29	Body	opensea	Body-opensea		NA	TRUE
cg08400962	0.342137	0.449322	5.2403	5.12587e-06	0.00166927	3.94347	0.196792	0.538929	0.342137	19	34112316	F	II	CHST8	TSS1500	island	TSS1500-island	chr19:34112279-34114353	NA	NA		rs73029344
cg03591753	0.205386	0.613558	5.23898	5.14788e-06	0.00167442	3.93936	0.461964	0.66735	0.205386	6	35659141	F	II	FKBP5	5'UTR	shelf	5'UTR-shelf	chr6:35655607-35656856	NA	NA
cg23252902	0.377023	0.322788	5.23881	5.1507e-06	0.00167442	3.93884	0.0445098	0.421532	0.377023	6	711405	R	II		IGR	shore	IGR-shore	chr6:710834-711297	TRUE	NA
cg21320768	0.313907	0.484709	5.23746	5.17333e-06	0.00168031	3.93463	0.253016	0.566923	0.313907	13	50070766	R	II	PHF11	Body	shore	Body-shore	chr13:50070022-50070719	NA	NA
cg06619282	0.280458	0.581298	5.23682	5.184e-06	0.00168231	3.93266	0.374293	0.654751	0.280458	9	131182093	F	II	CERCAM	TSS1500	shore	TSS1500-shore	chr9:131182468-131183335	NA	NA
cg08381620	0.232287	0.657083	5.23586	5.20021e-06	0.00168544	3.92966	0.485633	0.71792	0.232287	13	24062873	R	II		IGR	opensea	IGR-opensea		TRUE	TRUE
cg12516959	0.37164	0.411659	5.23563	5.20406e-06	0.00168544	3.92895	0.137354	0.508994	0.37164	21	47718080	F	II		IGR	shore	IGR-shore	chr21:47717235-47718059	NA	NA
cg18349298	0.258642	0.430449	5.23544	5.20724e-06	0.00168544	3.92837	0.239546	0.498188	0.258642	3	158450550	F	I	RARRES1	TSS1500	island	TSS1500-island	chr3:158449795-158450597	TRUE	TRUE
cg11658909	0.144461	0.791122	5.2351	5.213e-06	0.00168562	3.92731	0.684496	0.828957	0.144461	1	155510764	R	II	ASH1L	5'UTR	opensea	5'UTR-opensea		NA	NA
cg01126560	0.299862	0.416891	5.23487	5.21688e-06	0.00168562	3.92659	0.195564	0.495426	0.299862	9	139886304	F	II	C9orf142	TSS1500	shore	TSS1500-shore	chr9:139886312-139887180	NA	NA			rs77736814
cg22500261	0.296954	0.526668	5.23448	5.22351e-06	0.0016863	3.92538	0.307488	0.604441	0.296954	22	28065785	F	II		IGR	opensea	IGR-opensea		TRUE	TRUE
cg21680449	0.260857	0.32482	5.23382	5.23479e-06	0.00168662	3.92331	0.132283	0.39314	0.260857	20	34206330	F	II	SPAG4	Body	shore	Body-shore	chr20:34207447-34207681	NA	TRUE
cg12548057	0.106865	0.922663	5.23367	5.23724e-06	0.00168662	3.92286	0.843787	0.950651	0.106865	7	73389660	F	I		IGR	opensea	IGR-opensea		NA	NA
cg23126203	0.307036	0.656552	5.23329	5.2438e-06	0.00168662	3.92166	0.42993	0.736966	0.307036	12	117036972	F	II		IGR	opensea	IGR-opensea		NA	TRUE
cg19535672	0.2871	0.37823	5.23324	5.24453e-06	0.00168662	3.92153	0.166323	0.453423	0.2871	2	27530455	F	II	UCN	Body	island	Body-island	chr2:27529083-27531465	NA	TRUE
cg08507975	0.328721	0.510914	5.23309	5.24717e-06	0.00168662	3.92104	0.268287	0.597008	0.328721	10	130339186	R	II		IGR	shore	IGR-shore	chr10:130339526-130339777	NA	TRUE
cg15412087	0.126264	0.880623	5.23245	5.25802e-06	0.00168864	3.91906	0.787428	0.913692	0.126264	11	120085145	F	II	OAF	Body	shelf	Body-shelf	chr11:120081487-120082345	NA	NA
cg22402850	0.129704	0.81204	5.23167	5.27139e-06	0.00169052	3.91663	0.716306	0.84601	0.129704	6	31091345	F	I	PSORS1C1	5'UTR	opensea	5'UTR-opensea		NA	NA
cg20254361	0.204926	0.690078	5.23118	5.2798e-06	0.00169052	3.9151	0.538823	0.743749	0.204926	1	24438778	R	II	MYOM3	TSS200	opensea	TSS200-opensea		TRUE	NA
cg27590407	0.325409	0.46465	5.231	5.28288e-06	0.00169052	3.91454	0.224468	0.549877	0.325409	3	32023452	R	II	ZNF860	5'UTR	shore	5'UTR-shore	chr3:32021969-32023364	TRUE	NA
cg13569431	0.192093	0.798713	5.23089	5.28469e-06	0.00169052	3.91421	0.65693	0.849023	0.192093	19	3747961	R	I	TJP3	Body	island	Body-island	chr19:3747832-3748087	NA	NA
cg07748719	0.196458	0.70201	5.23078	5.28659e-06	0.00169052	3.91387	0.557005	0.753463	0.196458	16	1272498	R	II	TPSG1	Body	shelf	Body-shelf	chr16:1267865-1268605	NA	NA
cg09358481	0.345548	0.351923	5.22889	5.31917e-06	0.00169852	3.90798	0.0968752	0.442423	0.345548	17	38600305	F	II	IGFBP4	1stExon	island	1stExon-island	chr17:38599669-38600306	TRUE	NA
cg16235274	0.356603	0.386562	5.2288	5.32074e-06	0.00169852	3.90769	0.123355	0.479958	0.356603	18	19928475	R	II		IGR	island	IGR-island	chr18:19928416-19929329	TRUE	NA
cg02054358	0.279856	0.338195	5.22825	5.33016e-06	0.00170007	3.906	0.131634	0.41149	0.279856	17	70335431	R	II		IGR	opensea	IGR-opensea		TRUE	TRUE
cg15058894	0.375636	0.497731	5.22761	5.34124e-06	0.00170082	3.90401	0.220476	0.596112	0.375636	11	9685109	F	II	SWAP70	TSS1500	shore	TSS1500-shore	chr11:9685520-9686050	NA	NA
cg16528738	0.181335	0.791824	5.22735	5.34586e-06	0.00170082	3.90318	0.657981	0.839317	0.181335	16	83968260	R	II		IGR	opensea	IGR-opensea		NA	NA
cg01054622	0.369279	0.368526	5.22732	5.34625e-06	0.00170082	3.90311	0.0959629	0.465242	0.369279	1	21044691	F	I	KIF17	TSS1500	island	TSS1500-island	chr1:21043832-21044771	NA	NA
cg13229360	0.212436	0.555893	5.22649	5.36071e-06	0.00170397	3.90052	0.399095	0.611531	0.212436	5	171882240	F	II	SH3PXD2B	TSS1500	shore	TSS1500-shore	chr5:171881182-171881547	NA	NA		rs77430072
cg00691874	0.274804	0.424762	5.22577	5.37333e-06	0.00170652	3.89826	0.22193	0.496734	0.274804	17	1521312	R	I	SLC43A2	Body	opensea	Body-opensea		TRUE	NA
cg12829141	0.386043	0.420902	5.22462	5.39325e-06	0.00171044	3.89471	0.135965	0.522009	0.386043	7	128000780	R	II	PRRT4	5'UTR	shore	5'UTR-shore	chr7:128001346-128002066	NA	TRUE
cg11755201	0.260994	0.557773	5.2245	5.39542e-06	0.00171044	3.89433	0.365134	0.626128	0.260994	1	7551851	F	II	CAMTA1	Body	opensea	Body-opensea		NA	TRUE		rs78656731
cg01971137	0.412428	0.433009	5.22427	5.39947e-06	0.00171044	3.89361	0.128598	0.541026	0.412428	17	14203189	F	I	HS3ST3B1	TSS1500	island	TSS1500-island	chr17:14202632-14203258	NA	NA
cg12907988	0.333453	0.460922	5.22306	5.42076e-06	0.00171572	3.88984	0.214802	0.548255	0.333453	1	8377868	F	II		IGR	island	IGR-island	chr1:8377784-8378447	NA	NA
cg01636650	0.438929	0.393671	5.22248	5.4309e-06	0.00171747	3.88804	0.0696996	0.508628	0.438929	3	38040315	R	I	VILL	Body	island	Body-island	chr3:38040289-38040535	NA	TRUE
cg03054529	0.215202	0.834451	5.22168	5.44493e-06	0.00172044	3.88557	0.675612	0.890814	0.215202	7	30029938	F	II	SCRN1	TSS1500	shore	TSS1500-shore	chr7:30028518-30029822	NA	NA
cg06885782	0.282721	0.54833	5.22066	5.46311e-06	0.00172449	3.88237	0.339655	0.622377	0.282721	1	41248209	F	II	KCNQ4	TSS1500	shore	TSS1500-shore	chr1:41249090-41250161	NA	NA
cg19807376	0.346438	0.410717	5.22044	5.46701e-06	0.00172449	3.88169	0.155012	0.501451	0.346438	6	32055447	R	I	TNXB	Body	island	Body-island	chr6:32055067-32055601	TRUE	TRUE
cg05597008	0.342551	0.350443	5.22012	5.47267e-06	0.00172481	3.8807	0.0976079	0.440159	0.342551	22	24110129	R	I	CHCHD10	5'UTR	island	5'UTR-island	chr22:24110029-24110995	NA	NA	high-CpG:22440054-22440170
cg06128608	0.104867	0.895381	5.21838	5.50355e-06	0.00173173	3.8753	0.817979	0.922846	0.104867	9	136834256	R	II	VAV2	Body	island	Body-island	chr9:136834189-136834392	NA	NA
cg12355172	0.290522	0.56926	5.21836	5.50392e-06	0.00173173	3.87524	0.354827	0.645349	0.290522	11	67418315	R	I	ACY3	TSS200	opensea	TSS200-opensea		TRUE	NA			rs2509719
cg02651357	0.196847	0.784798	5.21807	5.50911e-06	0.0017319	3.87433	0.639506	0.836353	0.196847	6	6695860	R	II		IGR	opensea	IGR-opensea		NA	TRUE
cg19829856	0.159444	0.847941	5.21736	5.52186e-06	0.0017332	3.87212	0.730256	0.8897	0.159444	18	44237658	R	I	LOXHD1	TSS1500	shore	TSS1500-shore	chr18:44236839-44237056	NA	TRUE
cg27094834	0.221829	0.754047	5.21732	5.52258e-06	0.0017332	3.87199	0.590317	0.812145	0.221829	12	78007586	R	II		IGR	opensea	IGR-opensea		NA	TRUE
cg12113819	0.272083	0.531716	5.21607	5.54502e-06	0.00173877	3.86811	0.330893	0.602976	0.272083	12	116716154	F	II	MED13L	TSS1500	opensea	TSS1500-opensea		NA	NA
cg14458575	0.261646	0.468925	5.21487	5.56664e-06	0.00174409	3.86437	0.275806	0.537452	0.261646	2	238380390	F	II		IGR	shelf	IGR-shelf	chr2:238383664-238384382	TRUE	NA		rs75925880	rs35450671
cg01502396	0.388959	0.360977	5.21327	5.59555e-06	0.00175151	3.85941	0.0738884	0.462847	0.388959	11	46403923	R	II	MDK	Body	island	Body-island	chr11:46402624-46404139	NA	TRUE
cg16364817	0.107233	0.87854	5.21304	5.59977e-06	0.00175151	3.85869	0.799392	0.906625	0.107233	16	84079266	F	II		IGR	opensea	IGR-opensea		NA	NA
cg14324200	0.321256	0.382183	5.2127	5.60581e-06	0.00175193	3.85765	0.145066	0.466322	0.321256	1	861317	F	II	SAMD11	5'UTR	island	5'UTR-island	chr1:858970-861632	NA	NA
cg24437293	0.214213	0.735152	5.21177	5.62282e-06	0.00175577	3.85475	0.577043	0.791255	0.214213	19	2065374	R	II		IGR	shore	IGR-shore	chr19:2064853-2065265	NA	NA
cg05886087	0.212536	0.679836	5.21129	5.63151e-06	0.00175701	3.85327	0.522965	0.7355	0.212536	2	102758186	F	II		IGR	shore	IGR-shore	chr2:102758806-102759577	NA	TRUE
cg22497969	0.237324	0.777661	5.21084	5.63977e-06	0.00175792	3.85186	0.602493	0.839817	0.237324	1	3143018	F	II	PRDM16	Body	opensea	Body-opensea		NA	NA
cg13877801	0.387237	0.39109	5.21062	5.64388e-06	0.00175792	3.85116	0.105273	0.492509	0.387237	7	138666834	R	II	KIAA1549	TSS1500	island	TSS1500-island	chr7:138666358-138666972	NA	NA
cg15535174	0.218404	0.801922	5.21019	5.65172e-06	0.00175889	3.84983	0.640719	0.859124	0.218404	20	35488454	F	II	C20orf117	Body	shelf	Body-shelf	chr20:35491001-35492805	NA	TRUE			rs75578269
cg26597485	0.247534	0.775203	5.2093	5.66801e-06	0.00176104	3.84707	0.5925	0.840033	0.247534	11	36244771	R	II	LDLRAD3	Body	opensea	Body-opensea		NA	TRUE
cg27297315	0.23009	0.736213	5.20904	5.67285e-06	0.00176104	3.84625	0.566385	0.796475	0.23009	2	23704185	R	II	KLHL29	5'UTR	opensea	5'UTR-opensea		TRUE	TRUE
cg01277331	0.241891	0.414652	5.20904	5.67286e-06	0.00176104	3.84625	0.236113	0.478004	0.241891	2	219748759	R	II	WNT10A	Body	island	Body-island	chr2:219748276-219748805	NA	NA
cg08759026	0.252827	0.616462	5.20827	5.68698e-06	0.00176257	3.84387	0.429852	0.682679	0.252827	11	69061454	R	II	MYEOV	TSS200	opensea	TSS200-opensea		TRUE	TRUE
cg02202169	0.265518	0.572476	5.20826	5.68725e-06	0.00176257	3.84382	0.376498	0.642016	0.265518	13	41241867	F	II	FOXO1	TSS1500	shore	TSS1500-shore	chr13:41238500-41241750	NA	NA		rs35125135
cg05136531	0.355608	0.502476	5.20653	5.71923e-06	0.00176692	3.83845	0.240004	0.595611	0.355608	2	40006891	R	II	THUMPD2	TSS1500	shore	TSS1500-shore	chr2:40006090-40006463	NA	NA
cg22540115	0.326584	0.535352	5.20651	5.71952e-06	0.00176692	3.8384	0.294302	0.620886	0.326584	2	72371477	F	II	CYP26B1	Body	island	Body-island	chr2:72371121-72375004	NA	NA
cg03148858	0.416526	0.400452	5.20638	5.72187e-06	0.00176692	3.83801	0.0930153	0.509542	0.416526	19	3047978	R	I	TLE2	TSS1500	shore	TSS1500-shore	chr19:3047224-3047444	NA	NA
cg00541544	0.32573	0.512617	5.20638	5.72202e-06	0.00176692	3.83798	0.272197	0.597927	0.32573	22	39150255	F	II	UNC84B	5'UTR	shore	5'UTR-shore	chr22:39151457-39152476	NA	NA
cg04439218	0.280795	0.461263	5.20617	5.72588e-06	0.00176692	3.83733	0.254009	0.534805	0.280795	5	37839407	R	I	GDNF	5'UTR	island	5'UTR-island	chr5:37836747-37840726	NA	NA
cg27485687	0.264129	0.553245	5.20591	5.73067e-06	0.00176692	3.83653	0.358292	0.622421	0.264129	12	52416858	F	I		IGR	shore	IGR-shore	chr12:52417018-52417703	NA	NA
cg09386420	0.143282	0.741681	5.2057	5.73454e-06	0.00176692	3.83588	0.635925	0.779207	0.143282	16	85204599	R	I		IGR	island	IGR-island	chr16:85204598-85205031	NA	NA
cg16560077	0.114007	0.870807	5.20538	5.74048e-06	0.00176728	3.83489	0.786659	0.900666	0.114007	16	3781408	R	I	CREBBP	Body	island	Body-island	chr16:3781214-3781418	NA	NA
cg18888710	0.173842	0.801233	5.20465	5.7542e-06	0.00176878	3.8326	0.672921	0.846763	0.173842	2	10917862	F	I	ATP6V1C2	Body	opensea	Body-opensea		NA	NA
cg18760502	0.200307	0.856526	5.20461	5.75485e-06	0.00176878	3.8325	0.70868	0.908987	0.200307	17	733876	R	II	NXN	Body	opensea	Body-opensea		NA	NA
cg11060907	0.373808	0.350602	5.20393	5.76757e-06	0.00177122	3.83038	0.0746962	0.448505	0.373808	12	116971025	R	II	NCRNA00173	TSS1500	opensea	TSS1500-opensea		TRUE	NA
cg11846580	0.268732	0.544724	5.20365	5.77287e-06	0.00177139	3.8295	0.346375	0.615106	0.268732	16	88590409	F	II	ZFPM1	Body	island	Body-island	chr16:88590204-88590410	NA	NA
cg27173819	0.312405	0.502771	5.2032	5.78119e-06	0.00177248	3.82812	0.272186	0.584591	0.312405	10	134043635	R	I	STK32C	Body	shore	Body-shore	chr10:134041499-134041784	TRUE	TRUE
cg27641076	0.27528	0.451873	5.20274	5.78985e-06	0.00177367	3.82668	0.24869	0.52397	0.27528	11	62211788	R	II	AHNAK	Body	shore	Body-shore	chr11:62211989-62212196	TRUE	TRUE
cg15450139	0.312175	0.628707	5.20197	5.80441e-06	0.00177667	3.82428	0.398292	0.710467	0.312175	12	15114710	R	II	ARHGDIB	TSS200	opensea	TSS200-opensea		NA	NA
cg01556246	0.277183	0.498854	5.20117	5.81947e-06	0.00177982	3.82179	0.294266	0.571449	0.277183	8	8204802	R	II	PRAGMIN	Body	opensea	Body-opensea		NA	TRUE
cg21686890	0.307306	0.313327	5.19997	5.84211e-06	0.00178527	3.81807	0.0865064	0.393812	0.307306	22	35773089	R	I		IGR	shelf	IGR-shelf	chr22:35776988-35777221	NA	TRUE
cg09728392	0.229904	0.66695	5.19914	5.85784e-06	0.00178861	3.81549	0.497259	0.727163	0.229904	16	66585799	F	II	CKLF	TSS1500	shore	TSS1500-shore	chr16:66586268-66586719	NA	NA
cg22894896	0.335943	0.470462	5.19822	5.87529e-06	0.00179246	3.81264	0.222504	0.558447	0.335943	17	29886890	R	I	MIR193A	TSS200	island	TSS200-island	chr17:29885900-29887377	NA	NA
cg04678916	0.383578	0.366622	5.19781	5.88307e-06	0.00179337	3.81137	0.0835053	0.467083	0.383578	2	54900910	R	II		IGR	opensea	IGR-opensea		NA	NA			rs34423340
cg25061451	0.147297	0.867867	5.19734	5.89212e-06	0.00179465	3.8099	0.759147	0.906445	0.147297	1	173826988	R	II	DARS2	3'UTR	opensea	3'UTR-opensea		NA	NA
cg25247177	0.198284	0.898964	5.19652	5.90772e-06	0.00179793	3.80736	0.752612	0.950896	0.198284	19	3698223	F	I	PIP5K1C	Body	island	Body-island	chr19:3697837-3698378	NA	TRUE
cg21170836	0.161401	0.848475	5.19541	5.92908e-06	0.00180296	3.8039	0.729345	0.890747	0.161401	14	105812713	R	II	PACS2	Body	opensea	Body-opensea		NA	NA
cg04713108	0.231831	0.666525	5.1947	5.94281e-06	0.00180478	3.80169	0.495412	0.727243	0.231831	5	44807541	R	II	MRPS30	TSS1500	shore	TSS1500-shore	chr5:44809047-44809692	NA	NA
cg27381488	0.338574	0.391176	5.19437	5.94917e-06	0.00180478	3.80066	0.141276	0.47985	0.338574	16	66300611	R	II		IGR	shelf	IGR-shelf	chr16:66304285-66304631	TRUE	TRUE
cg10966235	0.0590519	0.945408	5.19434	5.94964e-06	0.00180478	3.80058	0.901822	0.960874	0.0590519	6	33255400	F	I	WDR46	Body	shore	Body-shore	chr6:33256539-33256973	NA	NA
cg23253752	0.0732229	0.918075	5.19268	5.98172e-06	0.00181304	3.79543	0.864029	0.937252	0.0732229	15	44068246	F	II	ELL3	Body	shore	Body-shore	chr15:44068586-44069792	NA	TRUE
cg14660788	0.152001	0.723146	5.19138	6.00703e-06	0.00181923	3.79138	0.610954	0.762955	0.152001	1	3625312	R	I	TP73	Body	shore	Body-shore	chr1:3623318-3623521	NA	TRUE
cg10122294	0.236716	0.627034	5.19058	6.02251e-06	0.00182099	3.78891	0.452315	0.689031	0.236716	1	231765076	R	II	TSNAX-DISC1	Body	shore	Body-shore	chr1:231762414-231763115	NA	NA
cg19081101	0.240483	0.685154	5.19058	6.02266e-06	0.00182099	3.78889	0.507655	0.748138	0.240483	1	203156625	R	I	CHI3L1	TSS1500	opensea	TSS1500-opensea		NA	TRUE
cg06770429	0.245531	0.726911	5.18995	6.03488e-06	0.0018232	3.78695	0.545686	0.791217	0.245531	6	143206075	R	II	HIVEP2	5'UTR	opensea	5'UTR-opensea		NA	TRUE
cg24290756	0.20223	0.657444	5.18929	6.0478e-06	0.00182475	3.7849	0.508179	0.710409	0.20223	2	242811552	F	II	C2orf85	TSS1500	shelf	TSS1500-shelf	chr2:242815056-242815599	NA	NA
cg27183726	0.339347	0.452712	5.18919	6.04979e-06	0.00182475	3.78458	0.202241	0.541588	0.339347	19	34112306	F	II	CHST8	TSS1500	island	TSS1500-island	chr19:34112279-34114353	NA	NA		rs73029344
cg07747616	0.191884	0.741614	5.18891	6.05525e-06	0.00182491	3.78372	0.599986	0.79187	0.191884	6	7729794	R	II	BMP6	Body	shore	Body-shore	chr6:7726095-7728161	NA	TRUE
cg23118086	0.349648	0.436442	5.18858	6.06177e-06	0.0018254	3.78268	0.178369	0.528017	0.349648	15	65360058	F	I	RASL12	Body	island	Body-island	chr15:65360024-65360542	NA	NA
cg02226194	0.27847	0.2655	5.18824	6.06852e-06	0.00182595	3.78162	0.0599624	0.338432	0.27847	17	17398962	F	II	RASD1	Body	island	Body-island	chr17:17398248-17400346	NA	NA
cg15073784	0.258209	0.546033	5.18718	6.08938e-06	0.00182773	3.77833	0.35545	0.613659	0.258209	2	105406666	F	I		IGR	opensea	IGR-opensea		NA	TRUE		rs72830470
cg21235334	0.336397	0.392627	5.1867	6.09886e-06	0.00182773	3.77684	0.144334	0.480731	0.336397	20	31351171	R	II	DNMT3B	5'UTR	island	5'UTR-island	chr20:31350149-31351263	NA	NA
cg07844977	0.392734	0.452605	5.1866	6.10068e-06	0.00182773	3.77655	0.16273	0.555464	0.392734	6	2903699	R	II	SERPINB9	TSS200	island	TSS200-island	chr6:2903175-2903906	TRUE	NA
cg21833837	0.260752	0.484541	5.18648	6.10319e-06	0.00182773	3.77616	0.292082	0.552833	0.260752	1	15250388	R	II	KIAA1026	Body	island	Body-island	chr1:15250373-15251545	NA	NA
cg10472651	0.225476	0.599238	5.18644	6.10392e-06	0.00182773	3.77604	0.432816	0.658291	0.225476	16	66555859	R	II	TK2	Body	opensea	Body-opensea		NA	TRUE
cg14195117	0.186916	0.758198	5.18635	6.10565e-06	0.00182773	3.77577	0.620237	0.807152	0.186916	9	114936583	R	II	SUSD1	Body	shore	Body-shore	chr9:114937020-114937824	NA	NA
cg21814995	0.189547	0.749945	5.18607	6.11124e-06	0.00182773	3.77489	0.610042	0.799589	0.189547	3	30698876	R	II	TGFBR2	Body	opensea	Body-opensea		NA	TRUE
cg25078427	0.134093	0.799288	5.18594	6.11373e-06	0.00182773	3.7745	0.700314	0.834407	0.134093	21	45344576	F	I	AGPAT3	5'UTR	opensea	5'UTR-opensea		NA	TRUE
cg23992493	0.207332	0.782374	5.18552	6.12214e-06	0.00182877	3.77319	0.629344	0.836676	0.207332	17	21220479	F	II		IGR	shore	IGR-shore	chr17:21219991-21220412	NA	TRUE		rs1626102
cg27447874	0.280728	0.318672	5.18484	6.13571e-06	0.00183055	3.77106	0.111468	0.392196	0.280728	1	165346015	R	I		IGR	opensea	IGR-opensea		TRUE	NA
cg23889010	0.250018	0.653358	5.18472	6.13794e-06	0.00183055	3.77072	0.468821	0.718839	0.250018	20	43882990	F	II	SLPI	Body	opensea	Body-opensea		NA	NA
cg17563235	0.401315	0.400894	5.18397	6.15305e-06	0.00183358	3.76836	0.104685	0.506001	0.401315	3	54157725	R	II	CACNA2D3	Body	shore	Body-shore	chr3:54155239-54157025	NA	NA
cg12798097	0.28485	0.383703	5.18346	6.16314e-06	0.00183512	3.76679	0.173456	0.458306	0.28485	20	44034258	F	II	DBNDD2	TSS1500	shore	TSS1500-shore	chr20:44034458-44035954	TRUE	NA
cg02464665	0.283795	0.615394	5.18306	6.17122e-06	0.00183606	3.76553	0.405926	0.689721	0.283795	1	231156359	F	II	MIR1182	TSS1500	opensea	TSS1500-opensea		NA	TRUE
cg11778563	0.39361	0.484681	5.18227	6.18699e-06	0.00183928	3.76309	0.194159	0.58777	0.39361	19	18531353	R	II	SSBP4	Body	shore	Body-shore	chr19:18527651-18531118	NA	NA
cg01807946	0.205707	0.721179	5.18154	6.20154e-06	0.001841	3.76083	0.569347	0.775054	0.205707	17	80205481	F	II	CSNK1D	Body	shore	Body-shore	chr17:80206689-80206927	TRUE	NA
cg13548220	0.349444	0.373717	5.18109	6.21067e-06	0.001841	3.75942	0.115794	0.465238	0.349444	3	188665413	R	II		IGR	island	IGR-island	chr3:188665275-188665552	TRUE	NA
cg01199618	0.145001	0.862357	5.18104	6.21175e-06	0.001841	3.75926	0.755332	0.900333	0.145001	6	33283293	F	I	ZBTB22	Body	shore	Body-shore	chr6:33281112-33281827	NA	NA
cg12433386	0.249093	0.674676	5.18099	6.21258e-06	0.001841	3.75913	0.490822	0.739914	0.249093	11	2722340	F	I	KCNQ1OT1	TSS1500	shore	TSS1500-shore	chr11:2720410-2722087	NA	NA			rs80005273
cg04261952	0.396492	0.314802	5.18034	6.22578e-06	0.00184344	3.75709	0.0221533	0.418645	0.396492	5	133801741	F	II		IGR	island	IGR-island	chr5:133801506-133801742	NA	TRUE
cg15013019	0.334377	0.311716	5.17962	6.24027e-06	0.00184626	3.75487	0.0649137	0.39929	0.334377	19	13213451	R	II	LYL1	5'UTR	island	5'UTR-island	chr19:13213450-13213821	TRUE	TRUE
cg04293930	0.334926	0.344527	5.17915	6.24974e-06	0.00184759	3.75341	0.0973192	0.432245	0.334926	6	35465845	F	II	TULP1	3'UTR	island	3'UTR-island	chr6:35464056-35466269	NA	NA			rs1051948
cg17027476	0.18152	0.574885	5.17864	6.26017e-06	0.00184921	3.75181	0.440906	0.622426	0.18152	17	79018698	F	I	BAIAP2	Body	opensea	Body-opensea		TRUE	NA			rs62072962
cg10002915	0.294056	0.594099	5.17822	6.26874e-06	0.00184985	3.7505	0.377058	0.671114	0.294056	4	149369175	R	II		IGR	shelf	IGR-shelf	chr4:149363212-149367056	NA	NA
cg04319606	0.33036	0.443516	5.17777	6.27778e-06	0.00184985	3.74912	0.199679	0.530038	0.33036	2	26785290	R	II	C2orf70	TSS200	island	TSS200-island	chr2:26785114-26785687	TRUE	NA		rs35090071
cg21093033	0.365057	0.433994	5.17768	6.27965e-06	0.00184985	3.74884	0.164548	0.529604	0.365057	8	141468743	F	I	TRAPPC9	TSS1500	shore	TSS1500-shore	chr8:141467218-141467927	NA	NA
cg00700487	0.230894	0.64874	5.17722	6.28901e-06	0.00184985	3.74741	0.478318	0.709213	0.230894	7	150706128	F	II	NOS3	Body	island	Body-island	chr7:150705759-150706129	NA	NA		rs3730006
cg17932631	0.360153	0.365399	5.1771	6.29137e-06	0.00184985	3.74705	0.0995717	0.459725	0.360153	2	96990861	R	II	ITPRIPL1	TSS1500	island	TSS1500-island	chr2:96990857-96991283	NA	NA
cg17264609	0.354098	0.549161	5.17706	6.29219e-06	0.00184985	3.74692	0.287803	0.641901	0.354098	2	105051018	R	II	LOC150568	Body	opensea	Body-opensea		NA	TRUE
cg13546858	0.253887	0.645841	5.17671	6.29944e-06	0.00185052	3.74582	0.458448	0.712335	0.253887	1	869346	R	II	SAMD11	Body	island	Body-island	chr1:869332-871872	NA	NA
cg02670686	0.303884	0.345633	5.17632	6.3074e-06	0.00185139	3.74461	0.121338	0.425222	0.303884	16	57125674	F	II	CPNE2	TSS1500	shore	TSS1500-shore	chr16:57126044-57127110	NA	NA
cg26714425	0.193266	0.598506	5.17491	6.33618e-06	0.00185837	3.74025	0.455858	0.649123	0.193266	5	10330845	F	II		IGR	shelf	IGR-shelf	chr5:10333222-10334101	NA	TRUE
cg18195352	0.182502	0.800278	5.17424	6.35002e-06	0.00186097	3.73815	0.665574	0.848077	0.182502	10	72199918	F	II	NODAL	Body	shore	Body-shore	chr10:72200065-72201368	NA	TRUE
cg17496921	0.260798	0.599087	5.17362	6.36273e-06	0.00186322	3.73624	0.406593	0.667391	0.260798	19	11406993	R	II	TSPAN16	1stExon	shelf	1stExon-shelf	chr19:11404512-11404776	NA	NA
cg16032841	0.29911	0.432585	5.17231	6.38975e-06	0.00186637	3.73218	0.211814	0.510924	0.29911	13	111522222	F	II	C13orf29	Body	opensea	Body-opensea		TRUE	TRUE		rs2277425
cg22563815	0.223804	0.744102	5.17219	6.39232e-06	0.00186637	3.73179	0.578914	0.802717	0.223804	15	78856949	F	II	CHRNA5	TSS1500	shore	TSS1500-shore	chr15:78857725-78858269	NA	NA
cg03624195	0.284717	0.509655	5.17218	6.39244e-06	0.00186637	3.73177	0.299507	0.584224	0.284717	19	14090310	R	I	RFX1	Body	shore	Body-shore	chr19:14089570-14089796	TRUE	NA
cg02402368	0.286369	0.475668	5.17213	6.39356e-06	0.00186637	3.7316	0.2643	0.55067	0.286369	8	6420726	R	II	ANGPT2	5'UTR	shelf	5'UTR-shelf	chr8:6424215-6424888	NA	TRUE
cg24192559	0.152745	0.793605	5.17169	6.40269e-06	0.00186757	3.73024	0.680864	0.833609	0.152745	19	292131	F	I	PPAP2C	TSS1500	island	TSS1500-island	chr19:290594-292249	NA	NA		rs3813153
cg14258935	0.153495	0.865217	5.17085	6.42003e-06	0.00187072	3.72765	0.751923	0.905418	0.153495	6	33283286	F	I	ZBTB22	Body	shore	Body-shore	chr6:33281112-33281827	NA	NA
cg04681472	0.137886	0.89785	5.17068	6.42354e-06	0.00187072	3.72712	0.796076	0.933963	0.137886	5	149227220	F	II	PPARGC1B	3'UTR	opensea	3'UTR-opensea		NA	NA
cg13578841	0.266157	0.731552	5.16957	6.44675e-06	0.00187499	3.72366	0.535103	0.80126	0.266157	15	57719922	R	II	CGNL1	5'UTR	opensea	5'UTR-opensea		NA	TRUE			rs12901805
cg02487130	0.231594	0.499546	5.1695	6.44829e-06	0.00187499	3.72344	0.328607	0.560202	0.231594	2	220349733	F	I	SPEG	Body	island	Body-island	chr2:220348955-220349784	NA	NA
cg19774351	0.210607	0.667647	5.16891	6.46046e-06	0.00187661	3.72163	0.512199	0.722806	0.210607	12	6433805	F	II	PLEKHG6	Body	opensea	Body-opensea		NA	TRUE
cg00310412	0.21079	0.577912	5.16875	6.46396e-06	0.00187661	3.72111	0.422329	0.633118	0.21079	15	74724918	R	II	SEMA7A	Body	shore	Body-shore	chr15:74725323-74726487	NA	NA
cg23058719	0.184013	0.694456	5.16838	6.4716e-06	0.00187696	3.71998	0.558637	0.74265	0.184013	4	1779625	F	II		IGR	opensea	IGR-opensea		NA	TRUE
cg24697184	0.349342	0.334531	5.16821	6.47526e-06	0.00187696	3.71943	0.0766839	0.426026	0.349342	1	55266578	R	II	TTC22	1stExon	island	1stExon-island	chr1:55266277-55267058	TRUE	TRUE
cg08404221	0.337308	0.513551	5.16782	6.4834e-06	0.00187699	3.71823	0.264586	0.601893	0.337308	19	39523309	F	I	FBXO27	TSS200	shore	TSS200-shore	chr19:39522264-39523227	NA	NA	high-CpG:44214717-44215253	rs640669	rs35414793
cg22619810	0.154668	0.869728	5.16772	6.48545e-06	0.00187699	3.71793	0.755569	0.910236	0.154668	11	63679637	R	I	RCOR2	Body	island	Body-island	chr11:63679403-63679638	NA	NA
cg07857792	0.346032	0.40477	5.16688	6.5031e-06	0.00187886	3.71532	0.149365	0.495397	0.346032	19	18060683	R	I	KCNN1	TSS1500	shore	TSS1500-shore	chr19:18061195-18061473	NA	TRUE
cg18993757	0.184283	0.438056	5.16687	6.50336e-06	0.00187886	3.71528	0.302038	0.48632	0.184283	17	4889754	F	II	CAMTA2	5'UTR	shore	5'UTR-shore	chr17:4890282-4890991	NA	NA		rs2286010
cg27025738	0.193785	0.763427	5.16669	6.50706e-06	0.00187886	3.71474	0.620395	0.81418	0.193785	14	72006683	F	II	SIPA1L1	5'UTR	opensea	5'UTR-opensea		NA	TRUE
cg05251389	0.184827	0.750441	5.16545	6.53344e-06	0.00188501	3.71086	0.614022	0.798848	0.184827	22	43525330	F	II	BIK	3'UTR	opensea	3'UTR-opensea		TRUE	TRUE
cg23631759	0.219839	0.76817	5.16401	6.5639e-06	0.00189233	3.7064	0.605908	0.825747	0.219839	1	3143682	F	II	PRDM16	Body	opensea	Body-opensea		NA	NA
cg10881225	0.281945	0.646338	5.16369	6.57072e-06	0.00189283	3.70541	0.438235	0.72018	0.281945	2	9984929	R	II	TAF1B	Body	shore	Body-shore	chr2:9983263-9983901	NA	NA
cg27320213	0.328269	0.348024	5.16302	6.58486e-06	0.00189534	3.70335	0.10573	0.433999	0.328269	12	57504988	R	II	STAT6	1stExon	opensea	1stExon-opensea		NA	TRUE	low-CpG:55791202-55791839
cg16566400	0.38107	0.341187	5.1628	6.58963e-06	0.00189534	3.70265	0.0599208	0.440991	0.38107	11	119293869	F	I	THY1	1stExon	island	1stExon-island	chr11:119293320-119293943	TRUE	NA		rs55933700
cg14599998	0.347534	0.333233	5.16239	6.59848e-06	0.00189642	3.70137	0.0767195	0.424254	0.347534	2	65086822	R	II		IGR	island	IGR-island	chr2:65086804-65087180	NA	NA
cg24742614	0.244228	0.517531	5.16174	6.6123e-06	0.00189893	3.69936	0.337268	0.581496	0.244228	2	223917590	R	I	KCNE4	Body	island	Body-island	chr2:223917576-223918037	NA	NA
cg02275294	0.327658	0.330366	5.16124	6.6231e-06	0.00189909	3.6978	0.0885236	0.416182	0.327658	1	179262462	F	II	SOAT1	TSS1500	shore	TSS1500-shore	chr1:179262771-179263321	NA	NA
cg10812186	0.306867	0.532433	5.16124	6.6231e-06	0.00189909	3.6978	0.305936	0.612803	0.306867	6	32055146	R	I	TNXB	Body	island	Body-island	chr6:32055067-32055601	TRUE	TRUE
cg04594378	0.235695	0.523863	5.16062	6.63623e-06	0.00190139	3.6959	0.349898	0.585593	0.235695	16	85181102	F	II		IGR	opensea	IGR-opensea		NA	NA
cg07420163	0.337852	0.45213	5.16004	6.6487e-06	0.0019022	3.6941	0.202763	0.540615	0.337852	16	89778301	R	I	C16orf7	Body	island	Body-island	chr16:89777018-89778789	NA	TRUE	high-CpG:88305743-88305804
cg06814792	0.414389	0.400899	5.15993	6.65111e-06	0.0019022	3.69375	0.095041	0.50943	0.414389	1	120174570	F	II	ZNF697	5'UTR	opensea	5'UTR-opensea		TRUE	TRUE
cg17534029	0.274721	0.489597	5.15966	6.65698e-06	0.0019022	3.69291	0.286827	0.561548	0.274721	20	62318426	R	I	RTEL1	Body	island	Body-island	chr20:62318359-62318658	NA	TRUE
cg01094301	0.130623	0.5716	5.15954	6.65953e-06	0.0019022	3.69254	0.475188	0.60581	0.130623	19	47745212	F	II		IGR	shore	IGR-shore	chr19:47746337-47746630	NA	NA
cg08850169	0.261668	0.547423	5.1587	6.67765e-06	0.00190282	3.68994	0.354287	0.615955	0.261668	1	161171469	F	II	NDUFS2	5'UTR	shore	5'UTR-shore	chr1:161171809-161172256	NA	NA
cg21092790	0.320584	0.382814	5.1583	6.68642e-06	0.00190282	3.68868	0.146192	0.466776	0.320584	8	117950244	R	II	C8orf85	TSS1500	shore	TSS1500-shore	chr8:117950472-117950717	TRUE	NA
cg13836518	0.318908	0.483422	5.15828	6.68683e-06	0.00190282	3.68862	0.248038	0.566945	0.318908	9	100883593	F	II	CORO2A	3'UTR	shore	3'UTR-shore	chr9:100881098-100881660	NA	NA
cg02602480	0.353612	0.301875	5.15813	6.69014e-06	0.00190282	3.68815	0.0408759	0.394488	0.353612	2	62422689	R	II	B3GNT2	TSS1500	island	TSS1500-island	chr2:62422191-62424458	NA	NA
cg09289148	0.238608	0.53292	5.15768	6.69981e-06	0.00190282	3.68676	0.356804	0.595412	0.238608	16	1480869	R	I		IGR	island	IGR-island	chr16:1480844-1481045	TRUE	NA
cg25954512	0.173636	0.774598	5.15764	6.70061e-06	0.00190282	3.68665	0.646437	0.820074	0.173636	6	33283021	F	II	ZBTB22	Body	island	Body-island	chr6:33282855-33283196	NA	NA		rs2187889
cg09391405	0.249837	0.617547	5.15755	6.70259e-06	0.00190282	3.68636	0.433143	0.68298	0.249837	2	106413010	R	II	NCK2	5'UTR	opensea	5'UTR-opensea		NA	TRUE
cg16077929	0.268066	0.732345	5.15755	6.70259e-06	0.00190282	3.68636	0.534486	0.802553	0.268066	14	50862509	R	II	CDKL1	1stExon	shore	1stExon-shore	chr14:50863088-50863563	NA	NA			rs74470823
cg01567239	0.338079	0.30202	5.15666	6.72192e-06	0.00190505	3.6836	0.0524854	0.390564	0.338079	5	43017982	F	II		IGR	island	IGR-island	chr5:43017968-43018668	TRUE	NA
cg18144373	0.196614	0.797497	5.15649	6.72568e-06	0.00190505	3.68307	0.652377	0.848992	0.196614	6	33736983	R	II		IGR	shelf	IGR-shelf	chr6:33739405-33739736	NA	TRUE
cg04012797	0.213574	0.798296	5.15619	6.73227e-06	0.00190505	3.68213	0.640658	0.854232	0.213574	12	116922317	F	II		IGR	opensea	IGR-opensea		NA	NA
cg22626169	0.258521	0.551164	5.15602	6.73578e-06	0.00190505	3.68163	0.360351	0.618872	0.258521	6	6890951	F	II		IGR	opensea	IGR-opensea		NA	TRUE		rs11434284
cg25073919	0.335678	0.334789	5.15601	6.73609e-06	0.00190505	3.68159	0.0870265	0.422705	0.335678	2	96012803	R	II	KCNIP3	1stExon	island	1stExon-island	chr2:96011132-96013197	NA	NA
cg00344308	0.259815	0.568581	5.15473	6.76408e-06	0.00191151	3.67761	0.376812	0.636627	0.259815	3	30273887	R	II		IGR	opensea	IGR-opensea		NA	TRUE
cg02473606	0.320351	0.408835	5.15415	6.77676e-06	0.00191365	3.67582	0.172385	0.492736	0.320351	12	132314204	F	II	MMP17	Body	island	Body-island	chr12:132312439-132315739	NA	NA
cg10632525	0.215521	0.599963	5.15367	6.78732e-06	0.00191517	3.67433	0.440888	0.656409	0.215521	22	28195524	F	II	MN1	1stExon	island	1stExon-island	chr22:28192793-28198592	NA	NA
cg22287064	0.385258	0.329041	5.1531	6.79988e-06	0.00191726	3.67255	0.0446841	0.429942	0.385258	17	73584070	R	I	MYO15B	TSS200	island	TSS200-island	chr17:73583838-73586337	NA	NA	high-CpG:71095432-71096174
cg16459349	0.350094	0.323541	5.15251	6.81281e-06	0.00191869	3.67073	0.0651384	0.415232	0.350094	11	6341717	F	I	PRKCDBP	5'UTR	island	5'UTR-island	chr11:6340445-6341909	NA	NA		rs1994519
cg18812668	0.424074	0.363109	5.1524	6.81527e-06	0.00191869	3.67039	0.0501026	0.474176	0.424074	12	116971087	R	II	NCRNA00173	TSS200	opensea	TSS200-opensea		TRUE	NA
cg27020216	0.309817	0.455137	5.15201	6.82385e-06	0.00191965	3.66918	0.226463	0.53628	0.309817	3	153840347	R	II	SGEF	Body	island	Body-island	chr3:153838787-153840380	NA	NA
cg26960333	0.286204	0.358135	5.15083	6.85e-06	0.00192344	3.66552	0.146889	0.433093	0.286204	13	92051705	F	II	GPC5	Body	island	Body-island	chr13:92051153-92051716	NA	NA
cg10254970	0.227763	0.539632	5.15059	6.85531e-06	0.00192344	3.66477	0.371521	0.599284	0.227763	14	90168492	R	II		IGR	shore	IGR-shore	chr14:90167782-90168352	NA	TRUE
cg10555583	0.325589	0.27863	5.15048	6.85776e-06	0.00192344	3.66443	0.038315	0.363904	0.325589	20	1784276	F	I		IGR	island	IGR-island	chr20:1783824-1784552	NA	NA
cg01963696	0.255681	0.726993	5.15047	6.85799e-06	0.00192344	3.6644	0.538276	0.793957	0.255681	19	851650	F	II	ELANE	TSS1500	shore	TSS1500-shore	chr19:852855-853495	NA	NA
cg23813257	0.208909	0.38224	5.14956	6.87827e-06	0.00192757	3.66157	0.228046	0.436954	0.208909	16	3115286	R	II	IL32	TSS1500	opensea	TSS1500-opensea		NA	TRUE
cg09182533	0.344505	0.300471	5.14934	6.8831e-06	0.00192757	3.6609	0.046194	0.390699	0.344505	11	63775071	R	I	MACROD1	Body	shore	Body-shore	chr11:63775346-63775613	NA	TRUE
cg17182156	0.0396501	0.931513	5.14889	6.89318e-06	0.00192848	3.65949	0.902247	0.941897	0.0396501	1	36393165	F	II		IGR	shelf	IGR-shelf	chr1:36396249-36397262	NA	NA
cg10559803	0.201152	0.628776	5.1485	6.90179e-06	0.00192848	3.6583	0.480307	0.681459	0.201152	1	178693897	F	II	RALGPS2	TSS1500	shore	TSS1500-shore	chr1:178693968-178695075	NA	NA
cg20131596	0.259202	0.515363	5.14829	6.90647e-06	0.00192848	3.65765	0.324047	0.583249	0.259202	5	102201128	F	II	PAM	TSS1500	shore	TSS1500-shore	chr5:102201583-102201912	NA	TRUE
cg18354264	0.200516	0.701637	5.14827	6.90708e-06	0.00192848	3.65756	0.553638	0.754153	0.200516	1	226411008	R	II	MIXL1	TSS1500	island	TSS1500-island	chr1:226411007-226411880	NA	NA
cg12562828	0.250512	0.611411	5.14774	6.91888e-06	0.00193032	3.65593	0.42651	0.677021	0.250512	11	65076843	R	II		IGR	opensea	IGR-opensea		NA	TRUE
cg02196592	0.220818	0.695282	5.14641	6.94864e-06	0.00193718	3.65181	0.532297	0.753115	0.220818	16	85209260	R	II		IGR	opensea	IGR-opensea		NA	TRUE
cg06069310	0.393326	0.391663	5.14609	6.95587e-06	0.00193774	3.65082	0.101351	0.494677	0.393326	3	38179874	F	I	ACAA1	TSS1500	island	TSS1500-island	chr3:38179857-38180689	TRUE	NA
cg22491548	0.312891	0.407535	5.14501	6.98019e-06	0.0019387	3.64747	0.176591	0.489482	0.312891	7	128000861	R	I	PRRT4	5'UTR	shore	5'UTR-shore	chr7:128001346-128002066	TRUE	TRUE
cg19694978	0.340882	0.304827	5.14497	6.9812e-06	0.0019387	3.64733	0.0532235	0.394105	0.340882	1	40420603	R	I	MFSD2A	TSS200	island	TSS200-island	chr1:40420487-40421366	TRUE	NA
cg00204159	0.36061	0.316569	5.1447	6.9873e-06	0.0019387	3.6465	0.0504051	0.411015	0.36061	17	18907454	F	II	FAM83G	5'UTR	island	5'UTR-island	chr17:18906909-18908243	NA	NA
cg13694343	0.308001	0.395106	5.14458	6.98997e-06	0.0019387	3.64613	0.167772	0.475772	0.308001	17	76876206	R	II	TIMP2	Body	opensea	Body-opensea		NA	NA
cg06844012	0.31802	0.296233	5.14458	6.99004e-06	0.0019387	3.64612	0.0615043	0.379524	0.31802	3	159944430	F	II	LOC401097	3'UTR	island	3'UTR-island	chr3:159942916-159944431	NA	NA
cg14239515	0.307986	0.480655	5.14449	6.99193e-06	0.0019387	3.64586	0.253332	0.561318	0.307986	19	38885242	R	I	SPRED3	Body	island	Body-island	chr19:38885233-38885505	TRUE	NA
cg02118627	0.294429	0.374173	5.14418	6.99906e-06	0.0019387	3.64489	0.156856	0.451285	0.294429	9	132500478	R	II		IGR	island	IGR-island	chr9:132499968-132500553	NA	TRUE
cg02410887	0.366465	0.413231	5.14409	7.00102e-06	0.0019387	3.64462	0.142744	0.50921	0.366465	8	56791798	F	II	LYN	TSS1500	shore	TSS1500-shore	chr8:56792115-56793325	NA	NA
cg10135197	0.237437	0.260303	5.14337	7.01736e-06	0.00194066	3.64238	0.0850525	0.322489	0.237437	3	126854676	R	II		IGR	island	IGR-island	chr3:126854106-126854848	NA	NA
cg08515442	0.274498	0.652569	5.14332	7.01852e-06	0.00194066	3.64222	0.449963	0.724461	0.274498	6	168778225	R	II		IGR	opensea	IGR-opensea		NA	NA
cg24235904	0.394481	0.344063	5.14263	7.03427e-06	0.00194155	3.64008	0.0528981	0.447379	0.394481	11	72929167	R	II	P2RY2	TSS1500	island	TSS1500-island	chr11:72928982-72929885	TRUE	TRUE
cg14751552	0.20224	0.813193	5.1426	7.03488e-06	0.00194155	3.63999	0.663921	0.866161	0.20224	8	74209522	F	I	RDH10	Body	shore	Body-shore	chr8:74206223-74208179	NA	NA
cg03267254	0.374832	0.324533	5.14249	7.03743e-06	0.00194155	3.63965	0.0478714	0.422703	0.374832	21	33784232	F	II	C21orf63	TSS1500	island	TSS1500-island	chr21:33783914-33785717	NA	NA
cg08376310	0.193813	0.816427	5.14207	7.04691e-06	0.00194217	3.63836	0.673375	0.867187	0.193813	11	2858621	F	I	KCNQ1	Body	opensea	Body-opensea		TRUE	TRUE		rs74046911
cg14793287	0.308159	0.456313	5.14193	7.05013e-06	0.00194217	3.63792	0.228862	0.537021	0.308159	12	48578573	F	II	C12orf68	3'UTR	island	3'UTR-island	chr12:48577361-48578574	NA	NA
cg03962809	0.422406	0.397658	5.14089	7.07387e-06	0.0019467	3.6347	0.0858817	0.508288	0.422406	2	201983199	R	II	CFLAR	5'UTR	island	5'UTR-island	chr2:201983198-201983709	NA	TRUE			rs13396899
cg10766021	0.198043	0.684911	5.14049	7.08311e-06	0.0019467	3.63345	0.538737	0.73678	0.198043	7	148983373	F	II	ZNF783	Body	shore	Body-shore	chr7:148982079-148982675	NA	NA
cg11081272	0.245062	0.75831	5.14026	7.08843e-06	0.0019467	3.63273	0.577431	0.822493	0.245062	11	78130236	R	II	GAB2	TSS1500	shore	TSS1500-shore	chr11:78127965-78129400	NA	TRUE
cg08409074	0.333773	0.289019	5.13997	7.09505e-06	0.0019467	3.63183	0.0426624	0.376435	0.333773	2	201983242	F	II	CFLAR	5'UTR	island	5'UTR-island	chr2:201983198-201983709	NA	TRUE
cg09626521	0.352338	0.516192	5.13995	7.09538e-06	0.0019467	3.63179	0.256132	0.608471	0.352338	3	113933104	R	II		IGR	opensea	IGR-opensea		TRUE	TRUE
cg22120095	0.279331	0.481268	5.13958	7.104e-06	0.0019467	3.63062	0.275094	0.554426	0.279331	3	50488020	F	I	CACNA2D2	Body	opensea	Body-opensea		NA	NA		rs11714596
cg07181952	0.163355	0.653146	5.13955	7.10477e-06	0.0019467	3.63052	0.532574	0.695929	0.163355	1	1239999	F	I	ACAP3	Body	shelf	Body-shelf	chr1:1242400-1245185	NA	NA
cg06186698	0.353787	0.450227	5.13939	7.10843e-06	0.0019467	3.63003	0.189099	0.542886	0.353787	3	138666118	F	I	C3orf72	5'UTR	island	5'UTR-island	chr3:138663718-138666346	NA	NA
cg09994756	0.270424	0.500088	5.13892	7.1192e-06	0.00194821	3.62858	0.300489	0.570913	0.270424	4	8185163	R	I		IGR	opensea	IGR-opensea		TRUE	TRUE
cg23015138	0.311628	0.384962	5.13791	7.14243e-06	0.00195263	3.62545	0.154951	0.466579	0.311628	17	2756341	F	II	RAP1GAP2	Body	island	Body-island	chr17:2756101-2757938	NA	NA		rs2157870
cg07572927	0.12326	0.872203	5.13756	7.15052e-06	0.00195263	3.62437	0.781225	0.904485	0.12326	14	21155679	F	II	RNASE4	TSS1500	shelf	TSS1500-shelf	chr14:21152483-21152740	NA	NA
cg03774468	0.345658	0.353438	5.13754	7.15109e-06	0.00195263	3.62429	0.0983097	0.443968	0.345658	3	140950104	R	I	ACPL2	TSS1500	island	TSS1500-island	chr3:140949911-140950963	NA	NA
cg23202167	0.235832	0.723766	5.13715	7.16008e-06	0.00195365	3.62309	0.5497	0.785532	0.235832	19	42442230	F	II		IGR	shore	IGR-shore	chr19:42444020-42445255	NA	NA
cg09685682	0.311967	0.384639	5.13674	7.16959e-06	0.00195481	3.62182	0.154377	0.466344	0.311967	16	89778914	R	II	C16orf7	Body	shore	Body-shore	chr16:89777018-89778789	NA	TRUE
cg13614083	0.143885	0.840199	5.13597	7.18754e-06	0.00195787	3.61942	0.733998	0.877883	0.143885	1	6085872	F	II	KCNAB2	TSS1500	shore	TSS1500-shore	chr1:6086244-6086494	NA	TRUE		rs76852674
cg23574281	0.177579	0.776201	5.1358	7.19134e-06	0.00195787	3.61891	0.645131	0.82271	0.177579	2	47716	R	II	FAM110C	TSS1500	shore	TSS1500-shore	chr2:45510-46559	NA	NA
cg01607727	0.0992734	0.905517	5.1345	7.22176e-06	0.00196241	3.61487	0.832244	0.931517	0.0992734	14	100615700	R	I	DEGS2	Body	island	Body-island	chr14:100615540-100615946	NA	NA
cg17332198	0.2393	0.420422	5.13441	7.22387e-06	0.00196241	3.61459	0.243796	0.483096	0.2393	12	58209913	R	II	AVIL	TSS200	opensea	TSS200-opensea		NA	TRUE
cg00299972	0.296248	0.452033	5.13437	7.22464e-06	0.00196241	3.61449	0.233374	0.529621	0.296248	10	102892528	F	I	TLX1	Body	shore	Body-shore	chr10:102893660-102895059	TRUE	TRUE
cg02312438	0.274241	0.592803	5.13418	7.22913e-06	0.00196241	3.61389	0.390386	0.664628	0.274241	2	168148419	R	II		IGR	shore	IGR-shore	chr2:168149033-168150797	NA	NA
cg06118533	0.144571	0.740218	5.13392	7.23537e-06	0.00196267	3.61307	0.633511	0.778082	0.144571	21	44480711	F	II	CBS	Body	island	Body-island	chr21:44480559-44480772	NA	NA
cg18006626	0.406775	0.416812	5.13354	7.24414e-06	0.00196362	3.6119	0.116574	0.523349	0.406775	2	27488188	F	II		IGR	island	IGR-island	chr2:27484873-27488189	NA	NA			rs79869174
cg06508454	0.183987	0.770225	5.13291	7.25888e-06	0.00196618	3.60996	0.634425	0.818412	0.183987	11	1036471	R	I	MUC6	Body	island	Body-island	chr11:1036420-1036827	NA	NA
cg18612255	0.289087	0.298883	5.13228	7.27364e-06	0.00196875	3.60801	0.0855091	0.374596	0.289087	12	1770715	R	I		IGR	island	IGR-island	chr12:1770701-1771476	NA	NA
cg10708793	0.298778	0.331276	5.13157	7.29052e-06	0.00197188	3.60579	0.11075	0.409528	0.298778	17	40264626	F	II	DHX58	5'UTR	opensea	5'UTR-opensea		TRUE	TRUE		rs2277621
cg15414930	0.285796	0.647128	5.13094	7.30544e-06	0.00197448	3.60383	0.436183	0.72198	0.285796	6	17985564	R	II	KIF13A	Body	shore	Body-shore	chr6:17987415-17988405	NA	NA
cg16966992	0.332668	0.521723	5.13045	7.31694e-06	0.00197529	3.60232	0.276182	0.60885	0.332668	14	31343356	R	II	COCH	TSS1500	island	TSS1500-island	chr14:31343355-31344757	NA	NA
cg14161269	0.181847	0.768254	5.13036	7.31907e-06	0.00197529	3.60204	0.634034	0.815881	0.181847	6	32054898	R	II	TNXB	Body	shore	Body-shore	chr6:32055067-32055601	TRUE	TRUE
cg00188055	0.323793	0.300652	5.12891	7.35337e-06	0.00198199	3.59756	0.0616622	0.385455	0.323793	6	32076079	R	II	TNXB	5'UTR	opensea	5'UTR-opensea		TRUE	TRUE
cg22506534	0.0999632	0.886396	5.12887	7.35452e-06	0.00198199	3.59741	0.812614	0.912577	0.0999632	1	21877592	F	I	ALPL	5'UTR	opensea	5'UTR-opensea		NA	NA
cg19477084	0.382929	0.340206	5.1285	7.36323e-06	0.00198232	3.59628	0.0575675	0.440497	0.382929	3	126006762	F	II		IGR	island	IGR-island	chr3:126006743-126006957	TRUE	TRUE
cg01974091	0.30971	0.632704	5.12837	7.36644e-06	0.00198232	3.59586	0.404109	0.713818	0.30971	14	100625027	R	I	DEGS2	Body	shore	Body-shore	chr14:100625319-100626461	TRUE	NA
cg27494429	0.179877	0.761807	5.12703	7.39824e-06	0.00198658	3.59174	0.629041	0.808918	0.179877	4	997540	F	I	IDUA	Body	island	Body-island	chr4:995482-997541	NA	NA
cg12890903	0.298544	0.353142	5.12677	7.40458e-06	0.00198658	3.59091	0.132788	0.431332	0.298544	14	24867954	F	II	NYNRIN	TSS200	shore	TSS200-shore	chr14:24868163-24868590	NA	TRUE	high-CpG:23937766-23938426
cg21512179	0.24634	0.721115	5.12666	7.40711e-06	0.00198658	3.59059	0.539293	0.785633	0.24634	2	85971548	F	II		IGR	opensea	IGR-opensea		NA	TRUE
cg08159724	0.242342	0.597267	5.12654	7.40995e-06	0.00198658	3.59022	0.418396	0.660738	0.242342	19	498758	F	II	MADCAM1	Body	shore	Body-shore	chr19:497799-498135	TRUE	NA
cg22317846	0.267397	0.488131	5.12627	7.41645e-06	0.00198658	3.58938	0.290767	0.558164	0.267397	19	17862385	F	II	FCHO1	5'UTR	shelf	5'UTR-shelf	chr19:17858371-17858891	NA	NA
cg21067023	0.146268	0.884567	5.12608	7.42098e-06	0.00198658	3.58879	0.776608	0.922875	0.146268	18	501513	R	II	COLEC12	TSS1500	shore	TSS1500-shore	chr18:499315-500722	NA	NA
cg24535439	0.359671	0.362569	5.12595	7.42425e-06	0.00198658	3.58837	0.0970973	0.456768	0.359671	1	1566351	R	II	MMP23B	TSS1500	island	TSS1500-island	chr1:1564421-1570006	NA	TRUE
cg03109660	0.233911	0.698388	5.12592	7.42498e-06	0.00198658	3.58828	0.52574	0.759651	0.233911	4	37684505	F	II	RELL1	Body	shelf	Body-shelf	chr4:37687401-37688613	NA	NA
cg26537639	0.452028	0.435562	5.12541	7.43709e-06	0.00198696	3.58672	0.101923	0.553951	0.452028	16	88717374	F	II	CYBA	1stExon	island	1stExon-island	chr16:88716989-88717606	NA	NA		rs8053867
cg03794213	0.229273	0.751939	5.12541	7.4371e-06	0.00198696	3.58671	0.582714	0.811986	0.229273	16	22220727	R	II	EEF2K	5'UTR	shelf	5'UTR-shelf	chr16:22217299-22218090	NA	NA
cg05114739	0.292816	0.494314	5.12491	7.44916e-06	0.00198861	3.58516	0.278188	0.571004	0.292816	2	240238904	F	II	HDAC4	Body	opensea	Body-opensea		TRUE	TRUE
cg18948646	0.182265	0.821873	5.12471	7.45397e-06	0.00198861	3.58454	0.687344	0.869609	0.182265	4	83674694	F	II	SCD5	Body	opensea	Body-opensea		NA	TRUE
cg23534766	0.240369	0.73579	5.12439	7.46183e-06	0.00198928	3.58353	0.558374	0.798744	0.240369	11	860157	R	II	TSPAN4	5'UTR	shore	5'UTR-shore	chr11:858575-858932	TRUE	TRUE
cg01695406	0.300437	0.570083	5.1236	7.48078e-06	0.0019929	3.5811	0.348332	0.648769	0.300437	19	55889276	R	II	TMEM190	Body	island	Body-island	chr19:55889005-55889476	NA	TRUE
cg17745097	0.385994	0.382656	5.1227	7.50258e-06	0.00199642	3.57832	0.0977555	0.483749	0.385994	1	11863365	F	II	MTHFR	5'UTR	shelf	5'UTR-shelf	chr1:11865462-11866566	TRUE	NA
cg03143457	0.208737	0.803962	5.12262	7.5047e-06	0.00199642	3.57805	0.649894	0.858631	0.208737	1	68214821	F	II	GNG12	5'UTR	opensea	5'UTR-opensea		NA	TRUE
cg15571405	0.383419	0.472216	5.12229	7.51268e-06	0.00199646	3.57703	0.189216	0.572635	0.383419	7	130796167	R	II	MKLN1	5'UTR	shore	5'UTR-shore	chr7:130794689-130795032	NA	TRUE
cg12976582	0.239979	0.563461	5.12217	7.5156e-06	0.00199646	3.57665	0.386333	0.626312	0.239979	3	50359583	R	I	HYAL2	5'UTR	island	5'UTR-island	chr3:50358378-50359606	NA	NA
cg00685014	0.324193	0.430944	5.1218	7.52445e-06	0.00199738	3.57553	0.191658	0.515852	0.324193	11	62212195	F	II	AHNAK	Body	island	Body-island	chr11:62211989-62212196	NA	TRUE
cg04734286	0.334677	0.261764	5.12147	7.53251e-06	0.00199796	3.5745	0.0147407	0.349417	0.334677	10	74079535	R	I		IGR	island	IGR-island	chr10:74079336-74079861	TRUE	NA
cg08332866	0.22218	0.755123	5.12117	7.53989e-06	0.00199796	3.57356	0.591133	0.813313	0.22218	17	35017916	R	II		IGR	shelf	IGR-shelf	chr17:35014272-35014596	NA	NA
cg19168338	0.29984	0.489838	5.12098	7.54451e-06	0.00199796	3.57298	0.268528	0.568368	0.29984	16	4465731	F	II	CORO7	Body	shore	Body-shore	chr16:4465874-4466889	NA	NA
cg07372602	0.355736	0.318116	5.12064	7.55288e-06	0.00199796	3.57191	0.0555483	0.411285	0.355736	7	95225681	R	I	PDK4	1stExon	island	1stExon-island	chr7:95225503-95226194	TRUE	TRUE
cg07945221	0.176952	0.659839	5.12061	7.55347e-06	0.00199796	3.57184	0.529232	0.706183	0.176952	16	810247	F	I	MSLN	TSS1500	opensea	TSS1500-opensea		NA	NA
cg00852924	0.205075	0.480734	5.12	7.56835e-06	0.00199914	3.56995	0.32937	0.534444	0.205075	1	179061154	R	II	TOR3A	Body	opensea	Body-opensea		NA	TRUE
cg27177158	0.308526	0.373148	5.11983	7.57257e-06	0.00199914	3.56942	0.145426	0.453952	0.308526	1	184121585	R	II		IGR	opensea	IGR-opensea		NA	TRUE
cg25032094	0.381241	0.451182	5.11977	7.57407e-06	0.00199914	3.56923	0.16979	0.551031	0.381241	17	73583839	R	II	MYO15B	TSS1500	island	TSS1500-island	chr17:73583838-73586337	NA	NA	high-CpG:71095432-71096174
cg06790581	0.0970038	0.840472	5.11814	7.61406e-06	0.0020066	3.56418	0.768874	0.865877	0.0970038	12	94077144	F	II	CRADD	Body	opensea	Body-opensea		NA	TRUE
cg19782652	0.124473	0.771004	5.11803	7.61689e-06	0.0020066	3.56383	0.679132	0.803604	0.124473	19	52196034	F	I	MIR125A	TSS1500	opensea	TSS1500-opensea		NA	NA
cg22729973	0.345636	0.409059	5.11796	7.61853e-06	0.0020066	3.56362	0.153947	0.499583	0.345636	21	38070724	F	I	SIM2	TSS1500	island	TSS1500-island	chr21:38068193-38073891	NA	NA
cg16515457	0.138526	0.807365	5.11758	7.62786e-06	0.00200748	3.56245	0.70512	0.843646	0.138526	15	57341718	R	II	TCF12	Body	opensea	Body-opensea		NA	TRUE
cg10259701	0.291518	0.363446	5.11738	7.6328e-06	0.00200748	3.56183	0.148279	0.439796	0.291518	15	31645503	F	I	KLF13	Body	opensea	Body-opensea		TRUE	TRUE
cg21226965	0.229941	0.66237	5.11711	7.63953e-06	0.00200748	3.56098	0.492651	0.722593	0.229941	6	169852806	F	I		IGR	shore	IGR-shore	chr6:169852315-169852680	TRUE	NA
cg18976542	0.133187	0.845458	5.11695	7.64344e-06	0.00200748	3.56049	0.747154	0.880341	0.133187	14	50689394	F	II	SOS2	Body	opensea	Body-opensea		NA	TRUE		rs76476752
cg05299342	0.316615	0.403088	5.11592	7.66903e-06	0.0020127	3.55729	0.169397	0.486011	0.316615	2	225307672	R	II		IGR	shore	IGR-shore	chr2:225306900-225307500	NA	NA
cg15770575	0.292474	0.509364	5.11548	7.67988e-06	0.0020127	3.55594	0.29349	0.585964	0.292474	22	42760647	F	II		IGR	shelf	IGR-shelf	chr22:42764389-42765248	NA	NA
cg24430578	0.284999	0.513189	5.11535	7.68319e-06	0.0020127	3.55552	0.302833	0.587832	0.284999	1	231761688	R	II	TSNAX-DISC1	Body	shore	Body-shore	chr1:231762414-231763115	NA	NA
cg09784307	0.349123	0.376257	5.11515	7.68814e-06	0.0020127	3.55491	0.118571	0.467694	0.349123	15	75248768	F	II	RPP25	1stExon	island	1stExon-island	chr15:75248277-75249922	NA	NA
cg18642503	0.313058	0.347723	5.11485	7.69544e-06	0.0020127	3.554	0.116657	0.429714	0.313058	19	14089711	R	II	RFX1	Body	island	Body-island	chr19:14089570-14089796	TRUE	NA
cg14400768	0.0439965	0.949224	5.11469	7.69948e-06	0.0020127	3.55349	0.916751	0.960747	0.0439965	22	46609193	R	II	PPARA	Body	shore	Body-shore	chr22:46610124-46610789	NA	NA
cg03647659	0.120063	0.887637	5.11462	7.70123e-06	0.0020127	3.55328	0.79902	0.919082	0.120063	11	373083	R	II	B4GALNT4	Body	shelf	Body-shelf	chr11:375851-377380	NA	NA
cg24044052	0.280078	0.439648	5.11298	7.74217e-06	0.00201971	3.5482	0.232924	0.513002	0.280078	2	231191662	R	II	SP140L	TSS1500	opensea	TSS1500-opensea		TRUE	NA
cg18923740	0.310313	0.398396	5.11295	7.74287e-06	0.00201971	3.54811	0.169355	0.479668	0.310313	1	19971790	R	II	NBL1	Body	island	Body-island	chr1:19970255-19971923	NA	NA
cg07003587	0.288363	0.369294	5.11276	7.74772e-06	0.00201971	3.54751	0.156455	0.444818	0.288363	17	79259040	F	I	SLC38A10	Body	shore	Body-shore	chr17:79259282-79259537	TRUE	NA
cg07046030	0.118444	0.830792	5.11268	7.74976e-06	0.00201971	3.54726	0.74337	0.861813	0.118444	10	29186681	R	I		IGR	opensea	IGR-opensea		NA	NA			rs76700288
cg00735611	0.300551	0.482449	5.11238	7.7571e-06	0.00202021	3.54635	0.260614	0.561165	0.300551	17	37895886	R	II	GRB7	5'UTR	opensea	5'UTR-opensea		NA	TRUE
cg13100965	0.258706	0.326336	5.11193	7.76857e-06	0.00202178	3.54494	0.135386	0.394093	0.258706	7	64349450	R	I		IGR	island	IGR-island	chr7:64349424-64350151	NA	TRUE
cg20265062	0.29768	0.390829	5.11167	7.77512e-06	0.00202207	3.54413	0.171112	0.468792	0.29768	12	58290206	R	II		IGR	shore	IGR-shore	chr12:58290232-58290466	NA	NA
cg13573474	0.331971	0.321996	5.11114	7.78843e-06	0.00202376	3.54249	0.0769697	0.408941	0.331971	12	13043734	F	II	GPRC5A	TSS1500	shore	TSS1500-shore	chr12:13044042-13044667	NA	NA
cg23577350	0.41084	0.368296	5.11091	7.79425e-06	0.00202376	3.54177	0.0650568	0.475897	0.41084	1	46998792	R	II		IGR	island	IGR-island	chr1:46998632-46999249	NA	TRUE
cg10639428	0.158006	0.719306	5.11064	7.80101e-06	0.00202376	3.54094	0.602683	0.760689	0.158006	2	25138879	R	II	ADCY3	Body	shelf	Body-shelf	chr2:25142472-25143689	NA	NA
cg02609127	0.367182	0.320894	5.1104	7.80705e-06	0.00202376	3.5402	0.0498783	0.417061	0.367182	14	102026258	F	I	DIO3	TSS1500	island	TSS1500-island	chr14:102025989-102031567	NA	NA		rs12892309
cg12823839	0.383981	0.462799	5.11033	7.80882e-06	0.00202376	3.53999	0.179385	0.563365	0.383981	7	155175340	R	II		IGR	shore	IGR-shore	chr7:155174128-155175248	NA	NA
cg13688202	0.215995	0.740061	5.10899	7.84272e-06	0.00202994	3.53583	0.580637	0.796631	0.215995	14	65230287	R	II	SPTB	Body	opensea	Body-opensea		NA	TRUE
cg11482794	0.352653	0.436579	5.10895	7.84361e-06	0.00202994	3.53573	0.176288	0.52894	0.352653	5	135364827	F	I	TGFBI	1stExon	island	1stExon-island	chr5:135364507-135365036	TRUE	NA		rs6866553
cg05970811	0.338777	0.601803	5.10842	7.85728e-06	0.00203207	3.53406	0.351753	0.69053	0.338777	12	64237202	F	II	SRGAP1	TSS1500	shore	TSS1500-shore	chr12:64237403-64238401	NA	NA
cg15409237	0.211502	0.748553	5.10776	7.87396e-06	0.00203497	3.53203	0.592444	0.803946	0.211502	19	51524249	F	II	KLK10	TSS1500	shore	TSS1500-shore	chr19:51522004-51522803	NA	NA
cg06793505	0.249832	0.614025	5.10677	7.89928e-06	0.00204009	3.52895	0.429625	0.679457	0.249832	12	121164278	R	II	ACADS	Body	shore	Body-shore	chr12:121163472-121163913	NA	NA			rs77061666
cg08358332	0.217092	0.755168	5.10565	7.92776e-06	0.00204465	3.5255	0.594934	0.812026	0.217092	2	30789342	R	II	LCLAT1	Body	opensea	Body-opensea		NA	TRUE			rs56145136
cg04052466	0.33221	0.464671	5.10565	7.92793e-06	0.00204465	3.52548	0.219468	0.551678	0.33221	19	2251061	F	I	AMH	Body	island	Body-island	chr19:2250560-2253959	NA	NA
cg26480889	0.252184	0.396161	5.10483	7.9488e-06	0.00204566	3.52296	0.210025	0.462209	0.252184	2	118942960	F	II		IGR	shore	IGR-shore	chr2:118943823-118944199	NA	TRUE			rs74636232
cg22233974	0.331302	0.538224	5.10479	7.94992e-06	0.00204566	3.52283	0.293692	0.624994	0.331302	1	39546511	R	II	MACF1	TSS1500	shore	TSS1500-shore	chr1:39547013-39547959	TRUE	NA
cg02596779	0.270289	0.583548	5.10476	7.95063e-06	0.00204566	3.52274	0.38405	0.654338	0.270289	5	179496893	R	II	RNF130	Body	shore	Body-shore	chr5:179498291-179499338	NA	TRUE
cg04144321	0.383238	0.328868	5.10464	7.95382e-06	0.00204566	3.52236	0.046002	0.42924	0.383238	12	116971094	R	I	NCRNA00173	TSS200	opensea	TSS200-opensea		TRUE	NA
cg14613594	0.247878	0.695465	5.10417	7.96572e-06	0.00204673	3.52093	0.512507	0.760385	0.247878	20	1878646	R	II	SIRPA	Body	shelf	Body-shelf	chr20:1874933-1875718	NA	NA
cg27026192	0.248436	0.713241	5.10394	7.97185e-06	0.00204673	3.52019	0.529872	0.778308	0.248436	16	57836960	F	II	KIFC3	TSS1500	island	TSS1500-island	chr16:57835955-57836989	TRUE	NA
cg15214284	0.35987	0.358235	5.10383	7.97453e-06	0.00204673	3.51987	0.0926169	0.452487	0.35987	4	141173835	R	II		IGR	island	IGR-island	chr4:141173834-141174567	NA	TRUE
cg02915939	0.373336	0.340888	5.10346	7.98423e-06	0.00204702	3.5187	0.0653304	0.438667	0.373336	6	30711022	R	II	IER3	3'UTR	island	3'UTR-island	chr6:30710307-30712440	NA	NA
cg20068620	0.319398	0.402685	5.10336	7.98666e-06	0.00204702	3.51841	0.166938	0.486337	0.319398	18	48085844	R	II	MAPK4	TSS1500	island	TSS1500-island	chr18:48085838-48087589	NA	NA
cg02711397	0.330822	0.349696	5.103	7.99615e-06	0.00204797	3.51727	0.105518	0.43634	0.330822	19	39360313	R	I	RINL	Body	island	Body-island	chr19:39359916-39361160	NA	TRUE
cg24257776	0.265212	0.348952	5.10279	8.00136e-06	0.00204797	3.51665	0.1532	0.418412	0.265212	3	47051546	F	I	LOC100129354	TSS1500	island	TSS1500-island	chr3:47050486-47051609	TRUE	TRUE
cg23674358	0.311785	0.324138	5.10199	8.02209e-06	0.00205114	3.51417	0.0940104	0.405796	0.311785	10	22726885	F	II		IGR	shore	IGR-shore	chr10:22725491-22726764	TRUE	TRUE	low-CpG:22766740-22766899
cg20749955	0.363318	0.555427	5.1018	8.02709e-06	0.00205114	3.51357	0.287263	0.650581	0.363318	8	9009401	F	II	PPP1R3B	TSS1500	shore	TSS1500-shore	chr8:9008058-9009353	NA	NA
cg01926269	0.317879	0.387058	5.10145	8.03623e-06	0.00205114	3.51248	0.152433	0.470312	0.317879	2	25391670	F	II	POMC	TSS200	island	TSS200-island	chr2:25391072-25391875	NA	NA
cg06390653	0.171836	0.837693	5.10123	8.04199e-06	0.00205114	3.5118	0.710862	0.882698	0.171836	20	16554531	R	II	KIF16B	TSS1500	shore	TSS1500-shore	chr20:16555518-16555779	NA	NA
cg11399100	0.411883	0.472963	5.10082	8.05256e-06	0.00205114	3.51054	0.168954	0.580838	0.411883	19	18722368	R	II	TMEM59L	TSS1500	island	TSS1500-island	chr19:18722358-18724001	NA	TRUE
cg00095214	0.134774	0.837947	5.10071	8.0555e-06	0.00205114	3.51019	0.738471	0.873245	0.134774	1	38272200	R	II	C1orf122	TSS1500	shore	TSS1500-shore	chr1:38273374-38274402	NA	NA
cg01379344	0.292969	0.505177	5.10058	8.05888e-06	0.00205114	3.50979	0.288938	0.581907	0.292969	17	70609699	F	II		IGR	opensea	IGR-opensea		NA	TRUE
cg09308618	0.146901	0.860309	5.1002	8.06862e-06	0.00205114	3.50863	0.751882	0.898783	0.146901	16	28861381	F	II		IGR	shelf	IGR-shelf	chr16:28857204-28858139	NA	NA
cg23765086	0.148321	0.694979	5.10014	8.07018e-06	0.00205114	3.50845	0.585503	0.733825	0.148321	7	44348976	R	II	CAMK2B	Body	shore	Body-shore	chr7:44349111-44349716	TRUE	TRUE
cg10215401	0.326793	0.593639	5.10002	8.07344e-06	0.00205114	3.50806	0.352435	0.679228	0.326793	8	131058332	R	II		IGR	opensea	IGR-opensea		NA	TRUE
cg10219957	0.131524	0.8264	5.09998	8.07443e-06	0.00205114	3.50794	0.729323	0.860847	0.131524	1	1851416	F	II	TMEM52	TSS1500	shore	TSS1500-shore	chr1:1850098-1851391	NA	NA
cg09067559	0.105191	0.892037	5.09911	8.09712e-06	0.0020555	3.50525	0.814396	0.919587	0.105191	2	238447184	F	I	MLPH	Body	opensea	Body-opensea		NA	NA		rs13383538
cg10021819	0.281964	0.444386	5.09837	8.11664e-06	0.00205778	3.50295	0.23627	0.518234	0.281964	16	81856835	F	II	PLCG2	Body	opensea	Body-opensea		NA	NA
cg02421033	0.178694	0.705999	5.09835	8.11716e-06	0.00205778	3.50288	0.574106	0.7528	0.178694	16	1207833	R	II	CACNA1H	Body	island	Body-island	chr16:1207042-1208032	NA	NA
cg16038636	0.26211	0.316136	5.09794	8.12781e-06	0.00205879	3.50163	0.122674	0.384784	0.26211	17	74138073	R	II	FOXJ1	TSS1500	shore	TSS1500-shore	chr17:74135922-74137802	NA	TRUE
cg04328562	0.317972	0.379618	5.09777	8.13221e-06	0.00205879	3.50111	0.144924	0.462896	0.317972	19	11649701	F	II	CNN1	1stExon	opensea	1stExon-opensea		TRUE	TRUE
cg00718518	0.187685	0.615528	5.09748	8.13988e-06	0.00205933	3.50021	0.476999	0.664684	0.187685	5	171766029	F	II	SH3PXD2B	Body	shore	Body-shore	chr5:171766422-171766826	NA	NA
cg23172545	0.317985	0.360321	5.09674	8.15954e-06	0.0020626	3.49789	0.125618	0.443603	0.317985	6	2875602	R	II		IGR	island	IGR-island	chr6:2875601-2875811	NA	NA
cg02349096	0.323113	0.293259	5.09629	8.17121e-06	0.0020626	3.49653	0.0547711	0.377884	0.323113	19	11450198	R	I	RAB3D	5'UTR	island	5'UTR-island	chr19:11450016-11450414	NA	TRUE
cg11088471	0.268731	0.699088	5.09627	8.17172e-06	0.0020626	3.49647	0.500739	0.76947	0.268731	21	38085281	R	II	SIM2	Body	shelf	Body-shelf	chr21:38079941-38081833	NA	NA
cg15129679	0.362664	0.478236	5.09615	8.17498e-06	0.0020626	3.49608	0.210555	0.573219	0.362664	1	85513315	F	II	MCOLN3	5'UTR	shore	5'UTR-shore	chr1:85513509-85514555	NA	TRUE
cg21113846	0.135579	0.928257	5.09531	8.19718e-06	0.00206297	3.49349	0.828187	0.963766	0.135579	7	837536	R	II		IGR	opensea	IGR-opensea		NA	NA
cg10653465	0.215802	0.589828	5.09528	8.1979e-06	0.00206297	3.4934	0.430546	0.646348	0.215802	15	86125255	R	II	AKAP13	Body	opensea	Body-opensea		NA	TRUE
cg26404172	0.387475	0.383097	5.09502	8.20496e-06	0.00206297	3.49258	0.0971029	0.484578	0.387475	20	1783515	F	II		IGR	shore	IGR-shore	chr20:1783824-1784552	TRUE	NA
cg10615591	0.251826	0.498805	5.09476	8.2119e-06	0.00206297	3.49177	0.312934	0.56476	0.251826	20	62318433	R	I	RTEL1	Body	island	Body-island	chr20:62318359-62318658	NA	TRUE
cg03109101	0.353234	0.385711	5.09468	8.21394e-06	0.00206297	3.49153	0.12499	0.478224	0.353234	10	119305095	F	II	EMX2	Body	island	Body-island	chr10:119301321-119305368	NA	NA		rs8192641
cg14440600	0.259391	0.337683	5.09467	8.21423e-06	0.00206297	3.4915	0.146227	0.405618	0.259391	19	50193021	R	II	CPT1C	TSS1500	island	TSS1500-island	chr19:50193020-50194798	NA	NA
cg05133314	0.339087	0.34221	5.09463	8.2153e-06	0.00206297	3.49137	0.0919311	0.431018	0.339087	1	6321684	R	I	GPR153	TSS1500	shore	TSS1500-shore	chr1:6320137-6320942	NA	NA
cg16527469	0.166253	0.813367	5.09394	8.2336e-06	0.00206602	3.48924	0.690656	0.85691	0.166253	7	942748	F	II	ADAP1	Body	island	Body-island	chr7:942707-942940	NA	NA
cg25485913	0.230012	0.462857	5.09375	8.23854e-06	0.00206602	3.48867	0.293086	0.523098	0.230012	19	49568962	F	II		IGR	opensea	IGR-opensea		TRUE	TRUE
cg01706819	0.357791	0.331699	5.09335	8.2493e-06	0.00206732	3.48741	0.067615	0.425406	0.357791	2	27487792	F	II		IGR	island	IGR-island	chr2:27484873-27488189	NA	NA		rs76755654
cg07312051	0.263853	0.593149	5.09228	8.27772e-06	0.00207165	3.48412	0.3984	0.662253	0.263853	1	15656086	F	II	FHAD1	Body	opensea	Body-opensea		NA	NA
cg07882059	0.315199	0.453448	5.09209	8.28283e-06	0.00207165	3.48353	0.220802	0.536001	0.315199	11	68924751	F	II		IGR	island	IGR-island	chr11:68924690-68924957	NA	NA
cg23951816	0.14277	0.82081	5.0919	8.28797e-06	0.00207165	3.48294	0.715433	0.858203	0.14277	10	114888137	F	II	TCF7L2	Body	opensea	Body-opensea		NA	TRUE
cg24852661	0.395036	0.380588	5.09155	8.29735e-06	0.00207165	3.48185	0.0890141	0.48405	0.395036	9	88715131	R	II	GOLM1	TSS1500	shore	TSS1500-shore	chr9:88713705-88714908	NA	NA	low-CpG:87904844-87904965
cg26949055	0.173034	0.820816	5.09153	8.29803e-06	0.00207165	3.48177	0.6931	0.866135	0.173034	15	34144832	F	II	RYR3	Body	opensea	Body-opensea		TRUE	TRUE
cg04469998	0.226619	0.730655	5.0914	8.30148e-06	0.00207165	3.48137	0.563389	0.790008	0.226619	5	124745818	F	II		IGR	opensea	IGR-opensea		NA	TRUE
cg12905085	0.322132	0.426372	5.09114	8.30836e-06	0.00207165	3.48058	0.188608	0.51074	0.322132	1	32054510	F	I		IGR	island	IGR-island	chr1:32054341-32054843	NA	NA
cg17875429	0.208042	0.675956	5.09099	8.31239e-06	0.00207165	3.48012	0.5224	0.730443	0.208042	12	52432565	F	II		IGR	shore	IGR-shore	chr12:52430519-52431598	NA	NA
cg24153924	0.209974	0.799708	5.09072	8.31967e-06	0.00207165	3.47928	0.644728	0.854701	0.209974	1	159885695	F	II		IGR	opensea	IGR-opensea		NA	TRUE
cg04513422	0.316244	0.411735	5.09046	8.32666e-06	0.00207165	3.47847	0.178317	0.494561	0.316244	13	111522314	F	II	C13orf29	Body	opensea	Body-opensea		TRUE	TRUE
cg22268231	0.35156	0.421581	5.0904	8.32834e-06	0.00207165	3.47828	0.162097	0.513657	0.35156	19	50922484	R	II	SPIB	Body	opensea	Body-opensea		TRUE	NA
cg18558767	0.356907	0.493084	5.08995	8.34036e-06	0.00207165	3.4769	0.229652	0.586559	0.356907	3	71592056	F	II	FOXP1	5'UTR	opensea	5'UTR-opensea		TRUE	TRUE
cg13892570	0.322061	0.460851	5.08984	8.34327e-06	0.00207165	3.47656	0.223139	0.5452	0.322061	1	159893182	F	II	TAGLN2	5'UTR	shore	5'UTR-shore	chr1:159894329-159895398	NA	NA
cg24679423	0.383874	0.365238	5.08963	8.34891e-06	0.00207165	3.47592	0.0819023	0.465776	0.383874	15	63795662	F	II	USP3	TSS1500	shore	TSS1500-shore	chr15:63796129-63797638	NA	TRUE		rs289817
cg19741167	0.298327	0.575678	5.08959	8.35012e-06	0.00207165	3.47578	0.355484	0.653811	0.298327	2	86263270	R	II	POLR1A	Body	opensea	Body-opensea		TRUE	NA
cg12937186	0.133319	0.818636	5.08907	8.36425e-06	0.00207377	3.47416	0.720234	0.853553	0.133319	8	70246620	F	I		IGR	opensea	IGR-opensea		NA	NA
cg14710465	0.241836	0.695692	5.08873	8.37331e-06	0.00207463	3.47312	0.517194	0.75903	0.241836	1	160369869	R	I	VANGL2	TSS1500	shore	TSS1500-shore	chr1:160370112-160370658	TRUE	NA
cg06818377	0.33373	0.558251	5.08824	8.38653e-06	0.0020756	3.47161	0.311927	0.645656	0.33373	8	56793504	R	II	LYN	5'UTR	shore	5'UTR-shore	chr8:56792115-56793325	NA	NA		rs6474026
cg10810394	0.218667	0.838745	5.08817	8.38838e-06	0.0020756	3.4714	0.677348	0.896015	0.218667	19	12886980	F	I	HOOK2	TSS1500	shore	TSS1500-shore	chr19:12885756-12886519	NA	NA
cg18144655	0.10295	0.873664	5.08759	8.40412e-06	0.00207811	3.4696	0.797677	0.900627	0.10295	2	114007341	F	II	PAX8	Body	opensea	Body-opensea		NA	NA
cg25045893	0.32594	0.598575	5.08684	8.42454e-06	0.00208113	3.46728	0.358	0.68394	0.32594	15	83777051	R	II	TM6SF1	Body	shore	Body-shore	chr15:83775861-83776922	NA	NA
cg26376168	0.373628	0.436995	5.08673	8.42751e-06	0.00208113	3.46694	0.161222	0.53485	0.373628	6	30712439	F	II	IER3	TSS200	island	TSS200-island	chr6:30710307-30712440	TRUE	NA		rs9468822
cg04703950	0.157444	0.852166	5.08589	8.45044e-06	0.00208458	3.46434	0.735958	0.893402	0.157444	10	104211424	F	II	C10orf95	TSS200	shore	TSS200-shore	chr10:104210095-104210985	NA	NA
cg08920252	0.0968214	0.843542	5.08581	8.4527e-06	0.00208458	3.46408	0.772078	0.8689	0.0968214	16	85262820	R	I		IGR	opensea	IGR-opensea		NA	NA
cg16103421	0.240633	0.489891	5.08492	8.47692e-06	0.00208621	3.46134	0.312281	0.552914	0.240633	15	102068632	F	II		IGR	opensea	IGR-opensea		NA	TRUE		rs1037117
cg08858295	0.155926	0.829263	5.08487	8.47835e-06	0.00208621	3.46118	0.714175	0.870101	0.155926	1	149979253	R	II	OTUD7B	5'UTR	shelf	5'UTR-shelf	chr1:149982153-149982860	NA	NA
cg12046758	0.40197	0.397373	5.08469	8.48343e-06	0.00208621	3.46061	0.100681	0.502651	0.40197	17	59474922	R	II		IGR	island	IGR-island	chr17:59473060-59483266	NA	NA
cg10606730	0.185471	0.597335	5.08466	8.48417e-06	0.00208621	3.46052	0.46044	0.645911	0.185471	1	22456024	R	II	WNT4	Body	island	Body-island	chr1:22456023-22456225	NA	NA
cg23432930	0.191186	0.435337	5.08451	8.4883e-06	0.00208621	3.46006	0.294223	0.485409	0.191186	12	133464933	F	II	CHFR	TSS1500	shore	TSS1500-shore	chr12:133463807-133464858	NA	NA
cg18139273	0.215455	0.386688	5.08434	8.49295e-06	0.00208621	3.45953	0.227662	0.443117	0.215455	7	962582	F	II	ADAP1	Body	shelf	Body-shelf	chr7:965987-966266	TRUE	NA
cg16518861	0.316412	0.413166	5.08393	8.50408e-06	0.00208751	3.45828	0.179624	0.496036	0.316412	14	35871715	R	II	NFKBIA	Body	shore	Body-shore	chr14:35873047-35873990	NA	NA
cg16282892	0.394614	0.552149	5.08374	8.50946e-06	0.00208751	3.45767	0.260886	0.6555	0.394614	3	193987757	F	II		IGR	island	IGR-island	chr3:193987425-193987758	TRUE	TRUE
cg06315208	0.236493	0.86133	5.08251	8.54338e-06	0.00209074	3.45386	0.686776	0.923269	0.236493	6	30684406	R	II	MDC1	5'UTR	shore	5'UTR-shore	chr6:30684836-30685503	NA	NA
cg26621088	0.317162	0.505717	5.08245	8.54505e-06	0.00209074	3.45367	0.271621	0.588783	0.317162	5	74965039	F	II		IGR	opensea	IGR-opensea		NA	TRUE
cg26376245	0.353649	0.390218	5.08241	8.54602e-06	0.00209074	3.45356	0.129191	0.48284	0.353649	17	72745951	F	II	SLC9A3R1	Body	island	Body-island	chr17:72744428-72745952	NA	TRUE
cg12790592	0.374428	0.340096	5.0823	8.54893e-06	0.00209074	3.45324	0.0637327	0.43816	0.374428	14	89884273	R	I	FOXN3	TSS1500	island	TSS1500-island	chr14:89882421-89884278	NA	TRUE
cg15012054	0.312552	0.295954	5.08224	8.55076e-06	0.00209074	3.45303	0.0652606	0.377813	0.312552	12	13253742	R	II	GSG1	Body	shore	Body-shore	chr12:13254049-13254631	NA	NA
cg01253149	0.305465	0.344633	5.0818	8.5628e-06	0.00209231	3.45169	0.11917	0.424636	0.305465	3	184321996	F	II		IGR	island	IGR-island	chr3:184321783-184322277	NA	NA
cg18017926	0.273433	0.506499	5.08124	8.57842e-06	0.00209233	3.44994	0.304679	0.578112	0.273433	5	172661487	R	II	NKX2-5	Body	island	Body-island	chr5:172661486-172662228	TRUE	NA
cg21249376	0.307103	0.336128	5.08123	8.57877e-06	0.00209233	3.4499	0.109456	0.41656	0.307103	9	27528432	R	I	MOBKL2B	5'UTR	island	5'UTR-island	chr9:27528357-27528725	TRUE	NA
cg12275348	0.351363	0.311718	5.08097	8.58591e-06	0.00209233	3.4491	0.0523778	0.403741	0.351363	12	93966045	R	II	SOCS2	5'UTR	island	5'UTR-island	chr12:93963963-93967395	NA	NA
cg14536425	0.192601	0.736711	5.08067	8.59408e-06	0.00209233	3.44819	0.594554	0.787154	0.192601	5	77873366	F	II	LHFPL2	5'UTR	opensea	5'UTR-opensea		NA	TRUE
cg08016257	0.317396	0.461874	5.08059	8.59644e-06	0.00209233	3.44793	0.227606	0.545002	0.317396	7	134833166	R	II	TMEM140	5'UTR	opensea	5'UTR-opensea		NA	TRUE
cg03669367	0.184225	0.741504	5.08058	8.59665e-06	0.00209233	3.44791	0.605528	0.789753	0.184225	7	1031588	F	II		IGR	shore	IGR-shore	chr7:1029950-1030325	NA	NA
cg05106269	0.298594	0.329965	5.08036	8.6027e-06	0.00209244	3.44723	0.109574	0.408169	0.298594	19	10381393	F	II	ICAM1	TSS200	island	TSS200-island	chr19:10380287-10381965	NA	TRUE
cg00323305	0.380959	0.345403	5.08002	8.61223e-06	0.00209339	3.44617	0.064219	0.445178	0.380959	3	24537182	R	I	THRB	TSS1500	island	TSS1500-island	chr3:24535844-24537436	TRUE	NA
cg16411857	0.347329	0.429269	5.07956	8.62498e-06	0.00209512	3.44476	0.172907	0.520237	0.347329	16	57023191	R	II	NLRC5	TSS1500	island	TSS1500-island	chr16:57023190-57023768	NA	TRUE
cg05308639	0.253129	0.485052	5.07899	8.64081e-06	0.00209592	3.443	0.298218	0.551348	0.253129	19	1525316	F	II	PLK5P	Body	island	Body-island	chr19:1525206-1525854	NA	NA		rs2668404
cg05168062	0.240498	0.483407	5.07869	8.64928e-06	0.00209592	3.44206	0.305896	0.546394	0.240498	6	170190029	F	II	C6orf122	Body	shore	Body-shore	chr6:170190111-170190712	NA	TRUE
cg14780649	0.278181	0.420219	5.07865	8.65035e-06	0.00209592	3.44194	0.214895	0.493076	0.278181	1	43534197	F	I		IGR	island	IGR-island	chr1:43533890-43534334	TRUE	NA
cg13733708	0.202581	0.714002	5.0786	8.65172e-06	0.00209592	3.44179	0.564478	0.767058	0.202581	20	44597685	F	II	ZNF335	Body	shelf	Body-shelf	chr20:44599805-44601207	NA	NA
cg13793145	0.347867	0.440741	5.07843	8.65648e-06	0.00209592	3.44126	0.183982	0.531849	0.347867	6	44187109	R	I	SLC29A1	TSS200	shore	TSS200-shore	chr6:44187186-44187400	TRUE	NA	high-CpG:44295009-44295388
cg22909138	0.0489983	0.923353	5.07804	8.66757e-06	0.00209626	3.44004	0.887187	0.936186	0.0489983	17	79803493	F	I	P4HB	Body	shore	Body-shore	chr17:79804259-79804488	NA	NA
cg21524538	0.187286	0.689973	5.07798	8.66914e-06	0.00209626	3.43986	0.551739	0.739024	0.187286	20	1310846	F	I	SDCBP2	TSS1500	opensea	TSS1500-opensea		NA	NA		rs6041464
cg14528318	0.301135	0.281643	5.07772	8.67644e-06	0.00209666	3.43906	0.0593759	0.360511	0.301135	11	64513068	F	I	RASGRP2	TSS1500	island	TSS1500-island	chr11:64509433-64513826	NA	NA
cg00737264	0.292351	0.548607	5.07727	8.6891e-06	0.00209836	3.43766	0.332825	0.625175	0.292351	6	169049498	R	II	SMOC2	Body	opensea	Body-opensea		NA	NA
cg09715353	0.347741	0.532605	5.07674	8.70385e-06	0.00210055	3.43604	0.275938	0.62368	0.347741	2	120190031	R	II	TMEM37	Body	island	Body-island	chr2:120190030-120190308	NA	TRUE
cg01343363	0.252621	0.726584	5.07615	8.72056e-06	0.00210322	3.4342	0.540126	0.792747	0.252621	16	58533808	R	II	NDRG4	Body	shore	Body-shore	chr16:58535040-58535596	TRUE	NA
cg13990351	0.348827	0.40539	5.07557	8.73683e-06	0.00210565	3.43241	0.147922	0.496749	0.348827	7	64349133	F	I		IGR	shore	IGR-shore	chr7:64349424-64350151	NA	TRUE		rs6957325
cg04815577	0.215264	0.717715	5.07539	8.74196e-06	0.00210565	3.43185	0.55883	0.774094	0.215264	5	51898	F	I		IGR	island	IGR-island	chr5:50805-51899	NA	NA
cg24642064	0.248377	0.760201	5.07498	8.75357e-06	0.00210708	3.43058	0.576875	0.825253	0.248377	1	3056951	R	II	PRDM16	Body	shore	Body-shore	chr1:3056541-3056772	NA	NA
cg10933959	0.328808	0.59882	5.07465	8.76277e-06	0.00210793	3.42957	0.356129	0.684937	0.328808	15	100890907	R	II	FLJ42289	TSS1500	shore	TSS1500-shore	chr15:100890242-100890494	NA	NA
cg03601828	0.278951	0.304634	5.07422	8.77507e-06	0.00210901	3.42823	0.098742	0.377693	0.278951	1	120174361	F	I	ZNF697	5'UTR	opensea	5'UTR-opensea		TRUE	TRUE
cg20898829	0.302988	0.278797	5.07403	8.78043e-06	0.00210901	3.42765	0.0551627	0.358151	0.302988	20	3229660	F	I		IGR	island	IGR-island	chr20:3229238-3229693	TRUE	TRUE
cg25028542	0.238856	0.288129	5.07381	8.78663e-06	0.00210901	3.42697	0.11183	0.350687	0.238856	7	36429120	F	II	ANLN	TSS1500	shore	TSS1500-shore	chr7:36429250-36429806	NA	NA
cg17715896	0.374216	0.533975	5.0737	8.78991e-06	0.00210901	3.42661	0.257769	0.631984	0.374216	7	33943437	R	II		IGR	shore	IGR-shore	chr7:33943665-33945509	NA	TRUE
cg08564522	0.290173	0.734356	5.07304	8.80845e-06	0.00211209	3.42459	0.520181	0.810354	0.290173	19	42440079	F	II		IGR	island	IGR-island	chr19:42440030-42440234	NA	TRUE
cg12219325	0.394307	0.437859	5.07254	8.82286e-06	0.00211373	3.42303	0.146823	0.54113	0.394307	8	59058585	R	II	FAM110B	5'UTR	island	5'UTR-island	chr8:59058167-59059414	NA	TRUE
cg06088324	0.414099	0.355054	5.0724	8.82666e-06	0.00211373	3.42262	0.0494096	0.463509	0.414099	16	19895321	F	II	GPRC5B	5'UTR	island	5'UTR-island	chr16:19894965-19897156	TRUE	NA
cg10668399	0.362498	0.358745	5.07194	8.83998e-06	0.00211556	3.42117	0.091187	0.453685	0.362498	12	4380586	F	I		IGR	island	IGR-island	chr12:4378366-4382222	NA	NA
cg25025992	0.268206	0.660841	5.07081	8.87216e-06	0.00212052	3.41769	0.46288	0.731085	0.268206	15	78557584	F	II	DNAJA4	TSS1500	shore	TSS1500-shore	chr15:78556405-78557542	TRUE	TRUE
cg09829843	0.259095	0.757674	5.07072	8.87492e-06	0.00212052	3.41739	0.566437	0.825532	0.259095	15	55920336	F	II	PRTG	Body	opensea	Body-opensea		TRUE	TRUE
cg26924440	0.291213	0.295184	5.07061	8.87782e-06	0.00212052	3.41708	0.0802403	0.371454	0.291213	1	19276353	F	I	IFFO2	Body	opensea	Body-opensea		TRUE	TRUE		rs4912113
cg14100888	0.379419	0.326682	5.07028	8.88741e-06	0.00212145	3.41605	0.0466351	0.426054	0.379419	9	129445599	F	II	LMX1B	Body	shore	Body-shore	chr9:129445270-129445548	TRUE	TRUE		rs34584081
cg20912172	0.366095	0.290122	5.07006	8.89377e-06	0.00212161	3.41536	0.019909	0.386004	0.366095	1	211500571	R	II	TRAF5	5'UTR	island	5'UTR-island	chr1:211500151-211500636	NA	NA
cg17175208	0.336244	0.312904	5.0696	8.90692e-06	0.00212331	3.41395	0.0647233	0.400968	0.336244	1	6241179	F	I	CHD5	TSS1500	island	TSS1500-island	chr1:6241031-6241251	TRUE	NA
cg06934572	0.246451	0.70091	5.06941	8.91232e-06	0.00212331	3.41337	0.519005	0.765456	0.246451	2	9458925	R	II	ASAP2	Body	shore	Body-shore	chr2:9459243-9459454	NA	TRUE
cg22665099	0.273247	0.26444	5.06906	8.92256e-06	0.00212366	3.41227	0.0627577	0.336005	0.273247	10	97055150	R	I		IGR	island	IGR-island	chr10:97055128-97055448	NA	NA
cg04728310	0.307216	0.565221	5.06894	8.92603e-06	0.00212366	3.41189	0.338466	0.645682	0.307216	19	45947905	R	I		IGR	island	IGR-island	chr19:45947710-45948047	NA	NA
cg25803632	0.297231	0.408941	5.06877	8.93095e-06	0.00212366	3.41137	0.189556	0.486787	0.297231	7	43151828	F	II	HECW1	TSS1500	shore	TSS1500-shore	chr7:43152020-43153340	NA	NA
cg09104660	0.290163	0.506217	5.06813	8.94938e-06	0.00212436	3.40939	0.292049	0.582212	0.290163	12	57635479	R	II	NDUFA4L2	TSS1500	island	TSS1500-island	chr12:57635240-57635572	NA	TRUE
cg12846139	0.444251	0.456446	5.06806	8.95124e-06	0.00212436	3.40919	0.128547	0.572798	0.444251	17	79372242	R	II	BAHCC1	TSS1500	island	TSS1500-island	chr17:79366806-79374742	NA	NA
cg14027288	0.352387	0.526789	5.06773	8.9609e-06	0.00212436	3.40816	0.266694	0.619081	0.352387	1	180923683	R	I		IGR	island	IGR-island	chr1:180922915-180923692	TRUE	TRUE
cg13776285	0.310123	0.464544	5.06751	8.96733e-06	0.00212436	3.40747	0.235643	0.545767	0.310123	6	108490264	F	I	NR2E1	Body	island	Body-island	chr6:108485671-108490539	NA	TRUE
cg13895765	0.26595	0.36132	5.0673	8.97327e-06	0.00212436	3.40684	0.165023	0.430974	0.26595	2	66803345	F	I		IGR	island	IGR-island	chr2:66802890-66804831	NA	NA		rs62145819
cg04177251	0.300609	0.445638	5.06714	8.97808e-06	0.00212436	3.40633	0.223759	0.524369	0.300609	4	8193123	F	II		IGR	opensea	IGR-opensea		TRUE	NA
cg03254067	0.296182	0.501711	5.06707	8.97985e-06	0.00212436	3.40614	0.2831	0.579282	0.296182	4	10591571	R	II	CLNK	Body	opensea	Body-opensea		NA	TRUE
cg03442858	0.319897	0.326144	5.06698	8.98262e-06	0.00212436	3.40584	0.0900299	0.409927	0.319897	1	14924535	F	II	KIAA1026	TSS1500	shore	TSS1500-shore	chr1:14924610-14925993	NA	NA
cg24576620	0.346585	0.357219	5.06662	8.9929e-06	0.00212436	3.40475	0.101406	0.447991	0.346585	17	1957677	F	II	HIC1	TSS1500	island	TSS1500-island	chr17:1952919-1962328	NA	NA
cg05365729	0.241321	0.330313	5.06661	8.99333e-06	0.00212436	3.4047	0.152195	0.393516	0.241321	8	23262073	R	II	LOXL2	TSS1500	shore	TSS1500-shore	chr8:23260442-23261867	NA	NA
cg03213259	0.204396	0.529982	5.06636	9.00056e-06	0.00212436	3.40393	0.379118	0.583514	0.204396	16	67189948	F	I	TRADD	Body	shore	Body-shore	chr16:67188613-67189652	NA	NA		rs13312726
cg20509780	0.365812	0.36345	5.0663	9.0024e-06	0.00212436	3.40373	0.0934457	0.459257	0.365812	22	45898295	R	II	FBLN1	TSS1500	island	TSS1500-island	chr22:45898294-45899357	NA	NA
cg22088219	0.329891	0.379822	5.06602	9.01055e-06	0.00212493	3.40287	0.136331	0.466222	0.329891	7	74064567	F	II		IGR	opensea	IGR-opensea		TRUE	NA	low-CpG:73702476-73702621
cg00711896	0.0739431	0.934365	5.06551	9.02534e-06	0.00212588	3.4013	0.879788	0.953731	0.0739431	16	30410051	F	I	ZNF48	Body	shore	Body-shore	chr16:30411425-30412120	NA	NA
cg05361262	0.312652	0.272307	5.06549	9.02603e-06	0.00212588	3.40122	0.0415398	0.354192	0.312652	9	38067597	F	II	SHB	Body	shore	Body-shore	chr9:38067683-38069628	NA	NA		rs60191853
cg27291468	0.237526	0.636881	5.06529	9.03185e-06	0.00212591	3.40061	0.461564	0.69909	0.237526	2	9878816	F	I		IGR	opensea	IGR-opensea		NA	TRUE
cg05364651	0.137113	0.807022	5.06498	9.04069e-06	0.00212664	3.39967	0.70582	0.842933	0.137113	16	1267876	R	I	CACNA1H	Body	island	Body-island	chr16:1267865-1268605	NA	NA			rs57930891
cg16465939	0.273219	0.356199	5.06459	9.05202e-06	0.00212796	3.39847	0.154538	0.427757	0.273219	11	2554410	F	II	KCNQ1	Body	shore	Body-shore	chr11:2555405-2555618	NA	TRUE
cg04172501	0.425683	0.380312	5.0638	9.07529e-06	0.00213186	3.39601	0.0661175	0.4918	0.425683	1	1136430	R	II		IGR	island	IGR-island	chr1:1136360-1137156	NA	NA
cg05628549	0.273907	0.254275	5.06364	9.08008e-06	0.00213186	3.39551	0.0521054	0.326013	0.273907	11	6341895	R	I	PRKCDBP	TSS200	island	TSS200-island	chr11:6340445-6341909	NA	NA
cg08149253	0.263656	0.426295	5.06338	9.08762e-06	0.00213229	3.39471	0.231692	0.495348	0.263656	22	45899292	R	II	FBLN1	Body	island	Body-island	chr22:45898294-45899357	NA	NA
cg02685016	0.403159	0.531155	5.06295	9.10029e-06	0.00213278	3.39338	0.233586	0.636745	0.403159	6	17282333	R	II	RBM24	1stExon	island	1stExon-island	chr6:17280739-17282334	NA	NA
cg12127162	0.148344	0.821348	5.06292	9.10117e-06	0.00213278	3.39328	0.711856	0.8602	0.148344	17	48140412	F	II	ITGA3	Body	opensea	Body-opensea		NA	TRUE
cg11992621	0.398051	0.42174	5.06179	9.1344e-06	0.00213921	3.38979	0.12794	0.525991	0.398051	2	172960519	R	II		IGR	island	IGR-island	chr2:172959267-172962054	NA	NA
cg23075983	0.338495	0.326844	5.06054	9.17138e-06	0.00214451	3.38592	0.0770027	0.415498	0.338495	1	59281540	R	I		IGR	shore	IGR-shore	chr1:59281889-59282235	NA	NA
cg12121765	0.159784	0.856646	5.06035	9.17689e-06	0.00214451	3.38535	0.738711	0.898494	0.159784	8	13365657	R	II	DLC1	5'UTR	opensea	5'UTR-opensea		NA	NA
cg26291655	0.216794	0.506219	5.06002	9.18653e-06	0.00214451	3.38434	0.346204	0.562998	0.216794	15	86315115	R	II	KLHL25	5'UTR	shelf	5'UTR-shelf	chr15:86312153-86313047	NA	TRUE
cg26164767	0.13827	0.698766	5.05982	9.19264e-06	0.00214451	3.38371	0.59671	0.73498	0.13827	8	82608298	R	II	SLC10A5	TSS1500	opensea	TSS1500-opensea		NA	NA
cg02285920	0.352965	0.429345	5.05979	9.19357e-06	0.00214451	3.38361	0.168823	0.521788	0.352965	19	17958956	F	II	JAK3	TSS200	shore	TSS200-shore	chr19:17958490-17958808	TRUE	TRUE
cg14515812	0.298629	0.436982	5.05974	9.19508e-06	0.00214451	3.38345	0.216566	0.515195	0.298629	1	21978863	R	I	RAP1GAP	5'UTR	shore	5'UTR-shore	chr1:21978101-21978764	TRUE	NA
cg21533997	0.362077	0.397761	5.05966	9.19736e-06	0.00214451	3.38321	0.130514	0.492591	0.362077	19	14586075	F	I	PTGER1	1stExon	shore	1stExon-shore	chr19:14582419-14585098	NA	TRUE
cg03742286	0.334618	0.334892	5.05936	9.20636e-06	0.00214526	3.38228	0.0879121	0.42253	0.334618	2	74725571	F	II	LBX2	Body	island	Body-island	chr2:74725039-74727038	TRUE	TRUE		rs78158079
cg01599633	0.287285	0.561947	5.05878	9.22355e-06	0.00214731	3.38049	0.349904	0.637189	0.287285	17	65372452	R	II	PITPNC1	TSS1500	shore	TSS1500-shore	chr17:65373224-65375131	NA	NA
cg20471413	0.248744	0.60409	5.05859	9.22911e-06	0.00214731	3.37991	0.420494	0.669238	0.248744	6	32055135	R	I	TNXB	Body	island	Body-island	chr6:32055067-32055601	TRUE	TRUE
cg18135771	0.344427	0.324562	5.05848	9.23249e-06	0.00214731	3.37956	0.0703424	0.414769	0.344427	3	13323959	F	II		IGR	island	IGR-island	chr3:13323438-13324929	NA	NA
cg26893134	0.256185	0.609639	5.05696	9.27781e-06	0.00215651	3.37487	0.42055	0.676735	0.256185	6	116381904	R	II	FRK	1stExon	opensea	1stExon-opensea		NA	TRUE
cg16776065	0.282907	0.284028	5.05628	9.29832e-06	0.00215961	3.37276	0.0752157	0.358123	0.282907	11	6340486	R	I	PRKCDBP	Body	island	Body-island	chr11:6340445-6341909	NA	NA
cg00169725	0.384209	0.356119	5.05613	9.30279e-06	0.00215961	3.3723	0.072536	0.456745	0.384209	5	176543901	R	II		IGR	island	IGR-island	chr5:176543900-176544228	NA	TRUE
cg22774472	0.356765	0.405462	5.05567	9.31667e-06	0.00216132	3.37087	0.142135	0.4989	0.356765	2	190044636	R	II	COL5A2	TSS200	opensea	TSS200-opensea		NA	NA
cg17233819	0.284682	0.47663	5.0555	9.32178e-06	0.00216132	3.37035	0.266507	0.551189	0.284682	1	45266782	F	II	PLK3	Body	island	Body-island	chr1:45265534-45266783	NA	NA
cg02279987	0.287228	0.598837	5.05409	9.36414e-06	0.00216889	3.366	0.386835	0.674063	0.287228	1	1181757	R	II	FAM132A	Body	island	Body-island	chr1:1181756-1182470	NA	TRUE			rs6603783
cg22962123	0.195516	0.671668	5.05391	9.3695e-06	0.00216889	3.36546	0.527359	0.722874	0.195516	7	27153605	F	I	HOXA3	5'UTR	island	5'UTR-island	chr7:27153187-27153647	TRUE	NA
cg04893513	0.159783	0.773377	5.05383	9.37193e-06	0.00216889	3.36521	0.655442	0.815225	0.159783	16	902736	R	I		IGR	shore	IGR-shore	chr16:904416-904669	NA	NA
cg10015871	0.319512	0.346767	5.05303	9.39616e-06	0.00217027	3.36274	0.110937	0.430449	0.319512	12	49931501	R	II	KCNH3	TSS1500	shore	TSS1500-shore	chr12:49931623-49933637	NA	TRUE
cg15438314	0.256158	0.727645	5.05294	9.39889e-06	0.00217027	3.36246	0.538576	0.794734	0.256158	19	17190397	F	II	MYO9B	5'UTR	shelf	5'UTR-shelf	chr19:17186043-17187233	TRUE	NA
cg04352505	0.358958	0.335689	5.05289	9.40035e-06	0.00217027	3.36231	0.0707431	0.429702	0.358958	15	63795867	R	II	USP3	TSS1500	shore	TSS1500-shore	chr15:63796129-63797638	NA	NA
cg07011778	0.316962	0.405544	5.05282	9.40257e-06	0.00217027	3.36208	0.171596	0.488558	0.316962	8	144105570	R	I		IGR	shore	IGR-shore	chr8:144105675-144105879	TRUE	NA
cg00306311	0.256039	0.490113	5.05267	9.40705e-06	0.00217027	3.36163	0.301132	0.557171	0.256039	4	17783936	F	II	FAM184B	TSS1500	shore	TSS1500-shore	chr4:17782642-17783624	NA	NA
cg26266950	0.283741	0.561075	5.05234	9.41732e-06	0.00217129	3.36058	0.351647	0.635388	0.283741	7	19160621	F	II		IGR	shelf	IGR-shelf	chr7:19156050-19158042	NA	NA
cg12382846	0.19944	0.655526	5.05177	9.43465e-06	0.00217276	3.35882	0.50832	0.707761	0.19944	20	60892121	F	I	LAMA5	Body	shelf	Body-shelf	chr20:60889011-60889248	NA	NA
cg13521842	0.261585	0.533579	5.05174	9.43536e-06	0.00217276	3.35875	0.340505	0.60209	0.261585	14	101036202	F	II	BEGAIN	TSS200	shore	TSS200-shore	chr14:101033876-101035229	NA	NA
cg07408148	0.196793	0.769656	5.05105	9.45636e-06	0.00217379	3.35662	0.624404	0.821197	0.196793	5	15021403	R	II		IGR	opensea	IGR-opensea		NA	TRUE
cg16251626	0.211354	0.50511	5.05103	9.45721e-06	0.00217379	3.35653	0.349111	0.560465	0.211354	1	43672622	F	I	WDR65	Body	opensea	Body-opensea		TRUE	TRUE		rs11210812
cg06621373	0.337568	0.309663	5.05091	9.46083e-06	0.00217379	3.35617	0.0605053	0.398073	0.337568	19	33794690	F	II	LOC80054	Body	island	Body-island	chr19:33792061-33794944	NA	NA
cg04275806	0.330311	0.284047	5.05083	9.46322e-06	0.00217379	3.35593	0.0402456	0.370557	0.330311	1	46999248	F	II		IGR	island	IGR-island	chr1:46998632-46999249	TRUE	TRUE
cg00106345	0.299923	0.634545	5.04991	9.49129e-06	0.00217596	3.35309	0.413173	0.713096	0.299923	7	27138396	F	I		IGR	shore	IGR-shore	chr7:27135342-27136736	NA	NA		rs76990950
cg16322478	0.0554677	0.917196	5.0497	9.4978e-06	0.00217596	3.35243	0.876256	0.931723	0.0554677	6	142698737	R	II	GPR126	Body	opensea	Body-opensea		NA	TRUE
cg17890940	0.262516	0.599046	5.0495	9.50376e-06	0.00217596	3.35183	0.405284	0.6678	0.262516	7	1782346	F	I	ELFN1	5'UTR	shore	5'UTR-shore	chr7:1784027-1786934	TRUE	NA
cg14981532	0.300916	0.309955	5.04916	9.51443e-06	0.00217596	3.35076	0.0878503	0.388767	0.300916	1	17215477	F	I		IGR	island	IGR-island	chr1:17215421-17216094	TRUE	TRUE		rs1970002
cg02951552	0.364589	0.318825	5.04896	9.52048e-06	0.00217596	3.35015	0.0497234	0.414312	0.364589	1	156051441	R	II	MEX3A	1stExon	island	1stExon-island	chr1:156051239-156051461	NA	NA	high-CpG:154318054-154318918
cg00830252	0.109933	0.858936	5.0489	9.52214e-06	0.00217596	3.34998	0.777795	0.887727	0.109933	12	16039824	F	II	STRAP	Body	shelf	Body-shelf	chr12:16034931-16035836	NA	NA
cg20704774	0.185932	0.550639	5.0489	9.52238e-06	0.00217596	3.34996	0.413404	0.599336	0.185932	19	15335041	R	II		IGR	shore	IGR-shore	chr19:15334122-15334822	NA	NA
cg09300114	0.398722	0.393762	5.04871	9.52819e-06	0.00217596	3.34937	0.0994671	0.498189	0.398722	17	73084329	R	II	SLC16A5	5'UTR	island	5'UTR-island	chr17:73083866-73084495	NA	NA
cg17333242	0.349294	0.345345	5.04854	9.53324e-06	0.00217596	3.34886	0.0875329	0.436827	0.349294	2	31359928	F	II	GALNT14	Body	shore	Body-shore	chr2:31360321-31361821	TRUE	NA
cg12000131	0.187719	0.724701	5.04847	9.53537e-06	0.00217596	3.34865	0.586146	0.773866	0.187719	17	27941776	R	II	ANKRD13B	3'UTR	shore	3'UTR-shore	chr17:27942532-27945388	NA	TRUE
cg20141118	0.243652	0.46199	5.04842	9.53702e-06	0.00217596	3.34849	0.282152	0.525804	0.243652	9	17134569	F	II	CNTLN	TSS1500	shore	TSS1500-shore	chr9:17134821-17135706	NA	NA
cg00607755	0.262264	0.574624	5.04778	9.5568e-06	0.00217822	3.3465	0.381048	0.643312	0.262264	2	42274082	F	II	PKDCC	TSS1500	opensea	TSS1500-opensea		NA	NA
cg07188551	0.0487737	0.928523	5.04769	9.55939e-06	0.00217822	3.34624	0.892523	0.941297	0.0487737	6	79765976	F	II	PHIP	Body	opensea	Body-opensea		NA	TRUE		rs34192988
cg16705138	0.168464	0.622374	5.04753	9.56453e-06	0.00217822	3.34573	0.498032	0.666495	0.168464	14	94508740	F	II	OTUB2	Body	opensea	Body-opensea		TRUE	TRUE		rs56162970
cg00874055	0.341464	0.352903	5.04723	9.57386e-06	0.00217901	3.34479	0.10087	0.442334	0.341464	1	236306673	F	II	GPR137B	Body	island	Body-island	chr1:236305534-236306674	NA	NA
cg08276497	0.251578	0.214227	5.04668	9.59068e-06	0.00217922	3.34311	0.0285388	0.280117	0.251578	1	185703335	F	II	HMCN1	TSS1500	shore	TSS1500-shore	chr1:185703458-185703662	NA	NA
cg02582963	0.259324	0.526312	5.0465	9.59631e-06	0.00217922	3.34255	0.334906	0.594231	0.259324	3	153840718	F	II	SGEF	Body	shore	Body-shore	chr3:153838787-153840380	NA	NA
cg17735531	0.263465	0.610678	5.04644	9.59811e-06	0.00217922	3.34237	0.416216	0.67968	0.263465	19	611349	R	II	HCN2	Body	island	Body-island	chr19:611291-611579	TRUE	TRUE
cg02729344	0.302829	0.518991	5.04644	9.59819e-06	0.00217922	3.34236	0.295475	0.598304	0.302829	16	49888237	R	II		IGR	shore	IGR-shore	chr16:49888474-49893354	NA	NA
cg14591123	0.411805	0.376814	5.04607	9.60977e-06	0.00218051	3.34121	0.0728634	0.484668	0.411805	3	38040395	R	II	VILL	Body	island	Body-island	chr3:38040289-38040535	NA	TRUE
cg04588708	0.167333	0.79402	5.04582	9.6174e-06	0.00218092	3.34045	0.670512	0.837845	0.167333	16	811078	R	I	MSLN	TSS200	opensea	TSS200-opensea		TRUE	NA
cg22738219	0.330255	0.345181	5.04528	9.63429e-06	0.00218252	3.33877	0.101421	0.431676	0.330255	10	13043313	F	I	CCDC3	1stExon	island	1stExon-island	chr10:13043094-13043781	TRUE	NA
cg01474011	0.24399	0.695176	5.04521	9.63619e-06	0.00218252	3.33858	0.515088	0.759078	0.24399	2	225435131	F	II	CUL3	Body	opensea	Body-opensea		NA	TRUE
cg13298859	0.278843	0.48507	5.04484	9.6477e-06	0.00218379	3.33744	0.279258	0.5581	0.278843	7	2551996	F	II	LFNG	TSS200	opensea	TSS200-opensea		NA	NA
cg22367989	0.355744	0.334151	5.04387	9.67799e-06	0.00218812	3.33443	0.0715777	0.427322	0.355744	2	206546660	R	I	NRP2	TSS1500	island	TSS1500-island	chr2:206546603-206547566	NA	TRUE
cg22230538	0.315343	0.273516	5.04385	9.67861e-06	0.00218812	3.33437	0.0407632	0.356106	0.315343	8	28258841	F	I		IGR	shore	IGR-shore	chr8:28259183-28259717	NA	NA
cg15339720	0.308421	0.351671	5.04321	9.69865e-06	0.00218887	3.33239	0.124027	0.432448	0.308421	2	20425649	F	II	SDC1	TSS1500	island	TSS1500-island	chr2:20423088-20425767	NA	NA
cg24170415	0.302896	0.287403	5.04298	9.70585e-06	0.00218887	3.33168	0.0638373	0.366733	0.302896	4	185747632	R	II	ACSL1	TSS1500	island	TSS1500-island	chr4:185746557-185747827	NA	NA
cg24029517	0.343051	0.34321	5.04284	9.71033e-06	0.00218887	3.33124	0.0900053	0.433056	0.343051	4	11429531	F	I	HS3ST1	5'UTR	island	5'UTR-island	chr4:11429414-11429633	NA	TRUE
cg22961457	0.34175	0.368628	5.04251	9.72059e-06	0.00218887	3.33023	0.116384	0.458134	0.34175	20	62370310	F	I	LIME1	3'UTR	island	3'UTR-island	chr20:62368955-62371962	NA	NA		rs1056441	rs11557707
cg16569650	0.265106	0.568158	5.04247	9.7219e-06	0.00218887	3.3301	0.372484	0.63759	0.265106	7	2773072	F	II	GNA12	Body	shore	Body-shore	chr7:2774444-2774655	TRUE	NA
cg20560169	0.288632	0.317755	5.04244	9.72291e-06	0.00218887	3.33	0.104717	0.393349	0.288632	14	102026283	F	I	DIO3	TSS1500	island	TSS1500-island	chr14:102025989-102031567	NA	NA		rs7156700	rs12892309
cg13071812	0.302907	0.383074	5.04243	9.72313e-06	0.00218887	3.32998	0.1595	0.462407	0.302907	11	2466788	R	II	KCNQ1	Body	island	Body-island	chr11:2466247-2466818	NA	NA
cg27389454	0.271484	0.600355	5.04216	9.73148e-06	0.00218907	3.32916	0.399974	0.671458	0.271484	19	55797178	R	II	BRSK1	Body	shore	Body-shore	chr19:55798317-55798651	NA	TRUE
cg24955895	0.246311	0.304595	5.04203	9.73576e-06	0.00218907	3.32874	0.122795	0.369105	0.246311	1	25425923	R	I		IGR	opensea	IGR-opensea		NA	TRUE
cg16009970	0.325557	0.589566	5.04046	9.7852e-06	0.00219873	3.32388	0.349275	0.674831	0.325557	17	7198721	F	II	YBX2	TSS1500	shore	TSS1500-shore	chr17:7199710-7200009	NA	NA
cg01572696	0.301952	0.54437	5.04029	9.79054e-06	0.00219873	3.32336	0.321501	0.623452	0.301952	4	995849	F	I	IDUA	Body	island	Body-island	chr4:995482-997541	NA	NA
cg16611584	0.223159	0.752609	5.04005	9.79804e-06	0.00219908	3.32263	0.587896	0.811055	0.223159	17	19809078	F	II	AKAP10	3'UTR	opensea	3'UTR-opensea		NA	NA		rs77852912	rs56403226
cg00910882	0.27734	0.296249	5.03962	9.81166e-06	0.00220081	3.3213	0.0915452	0.368885	0.27734	15	65648312	R	II	IGDCC3	Body	island	Body-island	chr15:65647917-65648491	NA	TRUE
cg27060391	0.334472	0.343762	5.03843	9.84927e-06	0.00220325	3.31764	0.0968899	0.431361	0.334472	19	42416708	R	I		IGR	shore	IGR-shore	chr19:42416992-42417513	NA	TRUE
cg00891278	0.269074	0.411357	5.03834	9.85209e-06	0.00220325	3.31736	0.212755	0.481829	0.269074	3	126113784	R	II	CCDC37	1stExon	island	1stExon-island	chr3:126113547-126113967	NA	TRUE
cg15095906	0.232091	0.541084	5.03815	9.85837e-06	0.00220325	3.31675	0.369779	0.60187	0.232091	1	36789786	R	II	FAM176B	TSS200	shore	TSS200-shore	chr1:36786500-36789402	NA	NA
cg04401067	0.241446	0.690521	5.03801	9.86281e-06	0.00220325	3.31632	0.512311	0.753757	0.241446	1	9902439	F	II		IGR	opensea	IGR-opensea		NA	TRUE
cg21157904	0.275998	0.49975	5.03799	9.8635e-06	0.00220325	3.31625	0.296038	0.572035	0.275998	9	100837807	F	II	TRIM14	3'UTR	opensea	3'UTR-opensea		TRUE	TRUE
cg01441018	0.135	0.874027	5.03788	9.86682e-06	0.00220325	3.31593	0.774384	0.909384	0.135	17	80870923	R	II	TBCD	Body	shore	Body-shore	chr17:80871287-80871504	NA	NA
cg02100011	0.229322	0.727783	5.03772	9.87188e-06	0.00220325	3.31544	0.558522	0.787844	0.229322	22	38635773	F	II	TMEM184B	Body	opensea	Body-opensea		TRUE	TRUE
cg00014830	0.376513	0.567899	5.03765	9.87405e-06	0.00220325	3.31523	0.289997	0.66651	0.376513	17	77765733	F	II		IGR	island	IGR-island	chr17:77763364-77767356	NA	NA		rs60072941
cg25202280	0.266182	0.472763	5.0376	9.87585e-06	0.00220325	3.31506	0.276296	0.542477	0.266182	17	79521089	R	II		IGR	shore	IGR-shore	chr17:79518816-79519844	NA	NA
cg14727777	0.27346	0.580771	5.03722	9.8879e-06	0.00220391	3.31389	0.378932	0.652392	0.27346	4	140201652	F	II	C4orf49	TSS200	shore	TSS200-shore	chr4:140201064-140201449	NA	NA
cg17814457	0.331006	0.321185	5.03698	9.89544e-06	0.00220391	3.31316	0.0768717	0.407877	0.331006	4	1004609	F	I	FGFRL1	TSS1500	island	TSS1500-island	chr4:1003106-1005455	NA	TRUE
cg25580656	0.258918	0.781575	5.03695	9.8966e-06	0.00220391	3.31305	0.590469	0.849387	0.258918	14	104197160	R	I	ZFYVE21	Body	shelf	Body-shelf	chr14:104193901-104194627	TRUE	NA
cg23801057	0.162789	0.800155	5.03606	9.92483e-06	0.00220888	3.31032	0.680002	0.84279	0.162789	12	121569969	F	II	P2RX7	TSS1500	opensea	TSS1500-opensea		NA	TRUE		rs2393799
cg00852846	0.329463	0.516648	5.03439	9.97837e-06	0.0022183	3.30517	0.273473	0.602936	0.329463	2	85664713	R	II		IGR	island	IGR-island	chr2:85664694-85665055	NA	TRUE
cg23240213	0.132709	0.655392	5.03428	9.98207e-06	0.0022183	3.30481	0.55744	0.690149	0.132709	2	9940969	F	I		IGR	opensea	IGR-opensea		NA	TRUE		rs75054026
cg05561193	0.28683	0.644562	5.03419	9.98506e-06	0.0022183	3.30453	0.432854	0.719685	0.28683	4	150999042	F	II	DCLK2	TSS1500	shore	TSS1500-shore	chr4:150999250-151000706	NA	NA		rs76774998
cg22327527	0.206948	0.814139	5.03348	1.00078e-05	0.00222006	3.30235	0.661392	0.86834	0.206948	7	38669088	R	II	AMPH	Body	shore	Body-shore	chr7:38670439-38671008	NA	TRUE
cg03051116	0.238587	0.726985	5.03342	1.00097e-05	0.00222006	3.30217	0.550885	0.789472	0.238587	10	30720703	R	II		IGR	shore	IGR-shore	chr10:30722378-30723707	NA	NA
cg26172812	0.453305	0.426345	5.03339	1.00109e-05	0.00222006	3.30205	0.0917626	0.545067	0.453305	19	48837548	F	II	TMEM143	Body	island	Body-island	chr19:48837141-48837549	NA	NA
cg06221946	0.180108	0.648121	5.03296	1.00246e-05	0.00222177	3.30074	0.515184	0.695292	0.180108	1	32802312	F	I	MARCKSL1	TSS1500	shore	TSS1500-shore	chr1:32800859-32802229	TRUE	NA
cg25413843	0.274524	0.541192	5.03232	1.00453e-05	0.00222491	3.29876	0.338567	0.613091	0.274524	2	71126691	R	II	VAX2	TSS1500	shore	TSS1500-shore	chr2:71126720-71129209	NA	NA
cg22149184	0.386723	0.377278	5.03215	1.00507e-05	0.00222491	3.29825	0.0918392	0.478563	0.386723	17	79372515	R	II	BAHCC1	TSS1500	island	TSS1500-island	chr17:79366806-79374742	NA	NA
cg02503633	0.129855	0.877673	5.03155	1.00703e-05	0.0022273	3.29639	0.781828	0.911683	0.129855	10	134014536	F	II	DPYSL4	Body	shore	Body-shore	chr10:134016043-134016344	NA	NA
cg09527615	0.260893	0.629271	5.03145	1.00735e-05	0.0022273	3.29608	0.436707	0.697601	0.260893	11	94883350	F	I		IGR	island	IGR-island	chr11:94883335-94883565	NA	TRUE
cg26816636	0.156609	0.809623	5.03122	1.0081e-05	0.00222765	3.29537	0.694031	0.85064	0.156609	5	179495386	R	II	RNF130	Body	shelf	Body-shelf	chr5:179498291-179499338	NA	NA
cg01201215	0.202142	0.554042	5.03039	1.01079e-05	0.00223099	3.29282	0.404842	0.606984	0.202142	5	151137430	F	II	ATOX1	Body	shore	Body-shore	chr5:151137992-151138418	NA	NA
cg00187933	0.319978	0.279987	5.03039	1.01082e-05	0.00223099	3.29279	0.0438123	0.36379	0.319978	4	996785	R	II	IDUA	Body	island	Body-island	chr4:995482-997541	NA	TRUE
cg06349851	0.21008	0.708826	5.03004	1.01194e-05	0.00223215	3.29172	0.553768	0.763847	0.21008	3	64193180	R	II	PRICKLE2	5'UTR	opensea	5'UTR-opensea		NA	TRUE
cg02551234	0.0865909	0.89238	5.02895	1.0155e-05	0.0022386	3.28837	0.828468	0.915058	0.0865909	11	64023126	F	II	PLCB3	Body	shelf	Body-shelf	chr11:64025913-64026736	NA	NA		rs76511690	rs2849005
cg09540111	0.402606	0.317617	5.02878	1.01607e-05	0.0022386	3.28783	0.0204557	0.423061	0.402606	3	186649601	F	II	ST6GAL1	5'UTR	shore	5'UTR-shore	chr3:186648174-186649103	NA	NA		rs10716373
cg07568040	0.176838	0.680975	5.02845	1.01715e-05	0.00223965	3.28681	0.550451	0.72729	0.176838	2	158454401	R	II	ACVR1C	Body	shore	Body-shore	chr2:158453799-158454111	NA	NA
cg25706060	0.410975	0.344403	5.02793	1.01886e-05	0.00224089	3.2852	0.041064	0.452039	0.410975	1	226737819	F	II	C1orf95	Body	shore	Body-shore	chr1:226736354-226737412	TRUE	NA		rs837748
cg02631199	0.332699	0.31996	5.02791	1.01892e-05	0.00224089	3.28515	0.074397	0.407096	0.332699	16	50502411	R	II		IGR	shore	IGR-shore	chr16:50501844-50502307	TRUE	TRUE
cg17651451	0.248397	0.510026	5.02674	1.02276e-05	0.00224801	3.28154	0.326685	0.575082	0.248397	5	178697400	F	II	ADAMTS2	Body	opensea	Body-opensea		NA	TRUE
cg15766591	0.312237	0.284153	5.02598	1.02529e-05	0.00225223	3.27918	0.053692	0.365929	0.312237	2	85664771	R	I		IGR	island	IGR-island	chr2:85664694-85665055	NA	TRUE
cg26447413	0.340698	0.329412	5.02544	1.02707e-05	0.00225483	3.27751	0.0779447	0.418642	0.340698	9	89560715	R	II	GAS1	1stExon	island	1stExon-island	chr9:89560584-89562647	NA	NA
cg02371935	0.220272	0.595371	5.02428	1.03091e-05	0.00226115	3.27395	0.43279	0.653062	0.220272	16	87521363	R	II	ZCCHC14	Body	opensea	Body-opensea		TRUE	NA		rs11866207
cg06285727	0.291907	0.594841	5.0242	1.03117e-05	0.00226115	3.2737	0.379386	0.671293	0.291907	11	72524028	F	II	ATG16L2	TSS1500	shore	TSS1500-shore	chr11:72525005-72526098	NA	NA
cg08936580	0.322535	0.517374	5.02326	1.03432e-05	0.0022657	3.27079	0.279313	0.601847	0.322535	7	25901273	R	II		IGR	shore	IGR-shore	chr7:25902121-25902472	NA	NA
cg00107241	0.165366	0.727383	5.02305	1.03502e-05	0.0022657	3.27014	0.605327	0.770693	0.165366	1	29461070	R	I		IGR	island	IGR-island	chr1:29460810-29461172	TRUE	NA
cg26526379	0.288648	0.364207	5.02282	1.03579e-05	0.0022657	3.26943	0.151158	0.439806	0.288648	7	26416184	F	I		IGR	island	IGR-island	chr7:26415746-26416891	TRUE	NA
cg05517572	0.213201	0.68049	5.02274	1.03604e-05	0.0022657	3.2692	0.523127	0.736328	0.213201	19	4338769	R	II	STAP2	1stExon	opensea	1stExon-opensea		TRUE	NA
cg03408433	0.317205	0.406421	5.02265	1.03634e-05	0.0022657	3.26892	0.172294	0.489499	0.317205	12	108733370	F	II	CMKLR1	TSS1500	opensea	TSS1500-opensea		NA	TRUE
cg10358533	0.33161	0.324769	5.02248	1.0369e-05	0.0022657	3.2684	0.0800086	0.411619	0.33161	19	34114209	F	I	CHST8	5'UTR	island	5'UTR-island	chr19:34112279-34114353	NA	NA
cg22979368	0.180132	0.568622	5.02208	1.03825e-05	0.00226717	3.26715	0.435667	0.615799	0.180132	2	217501581	F	II	IGFBP2	Body	shelf	Body-shelf	chr2:217497811-217498847	TRUE	NA
cg01550799	0.1908	0.747664	5.02178	1.03926e-05	0.00226717	3.26622	0.606835	0.797635	0.1908	7	114561804	R	II	MDFIC	TSS1500	shore	TSS1500-shore	chr7:114562170-114563193	NA	NA
cg11970695	0.198578	0.692271	5.02174	1.0394e-05	0.00226717	3.26609	0.545702	0.744279	0.198578	1	3634044	F	II	TP73	Body	shore	Body-shore	chr1:3634633-3635101	TRUE	NA
cg16097357	0.359647	0.325031	5.02146	1.04032e-05	0.00226784	3.26525	0.0595776	0.419224	0.359647	17	73584360	R	II	MYO15B	Body	island	Body-island	chr17:73583838-73586337	NA	NA	high-CpG:71095432-71096174
cg09435415	0.344738	0.403851	5.02113	1.04142e-05	0.00226892	3.26423	0.149402	0.49414	0.344738	8	105479383	F	II	DPYS	TSS200	shore	TSS200-shore	chr8:105478672-105479340	NA	NA
cg19700872	0.278121	0.385326	5.02073	1.04277e-05	0.00227052	3.263	0.180046	0.458168	0.278121	5	145895766	R	II	GPR151	TSS200	opensea	TSS200-opensea		NA	TRUE
cg09354241	0.318878	0.497316	5.02036	1.044e-05	0.00227101	3.26186	0.261953	0.580831	0.318878	4	13540850	R	I		IGR	shelf	IGR-shelf	chr4:13543562-13546494	NA	NA
cg03052182	0.286452	0.471802	5.0203	1.04421e-05	0.00227101	3.26167	0.260373	0.546825	0.286452	6	30653530	F	II	KIAA1949	Body	shore	Body-shore	chr6:30654392-30654934	NA	NA
cg05963821	0.424686	0.359094	5.02001	1.04521e-05	0.00227185	3.26075	0.0456347	0.470321	0.424686	3	115377939	R	II	GAP43	Body	shore	Body-shore	chr3:115377267-115377787	TRUE	TRUE
cg26979537	0.200169	0.78288	5.01958	1.04666e-05	0.00227367	3.25943	0.635136	0.835305	0.200169	19	48016860	R	I	NAPA	Body	shore	Body-shore	chr19:48017717-48018782	NA	NA
cg16210355	0.317089	0.447748	5.01883	1.04917e-05	0.00227605	3.25713	0.213706	0.530795	0.317089	13	107028903	R	II		IGR	opensea	IGR-opensea		NA	NA
cg07933552	0.312114	0.313854	5.01879	1.04931e-05	0.00227605	3.25701	0.0834841	0.395598	0.312114	18	45934595	R	II		IGR	island	IGR-island	chr18:45934453-45937265	NA	NA
cg18229178	0.326217	0.485147	5.01871	1.04959e-05	0.00227605	3.25675	0.244368	0.570584	0.326217	19	36246402	R	I	HSPB6	3'UTR	island	3'UTR-island	chr19:36246328-36247982	TRUE	NA	high-CpG:40938163-40938256
cg01957897	0.210916	0.664932	5.01842	1.05057e-05	0.00227607	3.25586	0.509256	0.720172	0.210916	15	70414247	F	II		IGR	opensea	IGR-opensea		TRUE	TRUE
cg16767040	0.0914133	0.923002	5.01827	1.05107e-05	0.00227607	3.25541	0.85553	0.946943	0.0914133	15	90158960	R	II	C15orf42	Body	opensea	Body-opensea		NA	NA
cg02540537	0.147756	0.843601	5.01816	1.05144e-05	0.00227607	3.25507	0.734543	0.882299	0.147756	7	112121259	R	II	C7orf53	1stExon	opensea	1stExon-opensea		NA	NA
cg03386791	0.178049	0.631746	5.01759	1.05339e-05	0.00227897	3.25329	0.500329	0.678378	0.178049	16	1267474	F	II	CACNA1H	Body	shore	Body-shore	chr16:1267865-1268605	NA	NA
cg04956913	0.344789	0.455129	5.01706	1.05518e-05	0.00228062	3.25167	0.200642	0.545431	0.344789	6	30712436	F	II	IER3	TSS200	island	TSS200-island	chr6:30710307-30712440	TRUE	NA		rs9468822
cg23647640	0.272817	0.652374	5.01686	1.05587e-05	0.00228062	3.25104	0.451009	0.723826	0.272817	8	142444018	R	II	FLJ43860	3'UTR	shelf	3'UTR-shelf	chr8:142439683-142440547	NA	TRUE
cg15393275	0.357434	0.542069	5.01682	1.05599e-05	0.00228062	3.25093	0.278248	0.635683	0.357434	2	45165193	R	II		IGR	island	IGR-island	chr2:45164561-45166567	NA	NA
cg12163952	0.414956	0.376228	5.01637	1.05752e-05	0.0022826	3.24954	0.0699505	0.484907	0.414956	2	201983233	R	II	CFLAR	5'UTR	island	5'UTR-island	chr2:201983198-201983709	NA	TRUE
cg04999352	0.328562	0.462292	5.01605	1.05861e-05	0.00228361	3.24856	0.219782	0.548344	0.328562	11	63304614	R	II	RARRES3	Body	opensea	Body-opensea		TRUE	TRUE
cg06600936	0.241091	0.641061	5.01586	1.05928e-05	0.00228374	3.24795	0.463113	0.704204	0.241091	15	85361858	R	II	ALPK3	Body	shore	Body-shore	chr15:85360192-85360574	TRUE	TRUE
cg24238409	0.20569	0.775577	5.01548	1.06058e-05	0.00228445	3.24678	0.623758	0.829448	0.20569	10	93998677	F	II	CPEB3	Body	shore	Body-shore	chr10:93999131-94000015	TRUE	NA		rs12266787
cg16572600	0.197437	0.840814	5.0154	1.06084e-05	0.00228445	3.24655	0.695087	0.892524	0.197437	11	64617631	R	II		IGR	shelf	IGR-shelf	chr11:64621207-64622246	NA	TRUE
cg20473977	-0.271516	0.458063	-5.0148	1.0629e-05	0.00228757	3.24469	0.658468	0.386952	-0.271516	5	59193490	F	II	PDE4D	Body	shelf	Body-shelf	chr5:59189046-59189894	NA	NA		rs6894929
cg04920761	0.340759	0.397179	5.01452	1.06385e-05	0.0022877	3.24383	0.145667	0.486426	0.340759	2	43455103	R	II	ZFP36L2	TSS1500	shore	TSS1500-shore	chr2:43451445-43454951	NA	NA
cg09943050	0.215576	0.731508	5.01442	1.06419e-05	0.0022877	3.24352	0.572392	0.787968	0.215576	7	83806259	F	II	SEMA3A	Body	opensea	Body-opensea		NA	TRUE			rs78697975
cg25701164	0.308358	0.415013	5.01417	1.06504e-05	0.00228821	3.24276	0.187416	0.495773	0.308358	15	101460502	F	II	LRRK1	5'UTR	shore	5'UTR-shore	chr15:101458286-101460223	NA	NA
cg09361094	0.301087	0.515144	5.01353	1.06725e-05	0.00229035	3.24078	0.292913	0.594	0.301087	10	834503	F	II		IGR	opensea	IGR-opensea		NA	NA
cg14171824	0.280826	0.535335	5.01353	1.06727e-05	0.00229035	3.24076	0.328059	0.608885	0.280826	1	2006656	R	I	PRKCZ	Body	shore	Body-shore	chr1:2005179-2005565	NA	NA
cg03846881	0.297425	0.67363	5.01313	1.06862e-05	0.00229193	3.23955	0.454102	0.751528	0.297425	15	32934836	F	II	SCG5	5'UTR	opensea	5'UTR-opensea		NA	TRUE		rs74822788
cg11110643	0.314603	0.351497	5.01171	1.07353e-05	0.00230111	3.23517	0.119289	0.433893	0.314603	11	72929135	R	I	P2RY2	TSS1500	island	TSS1500-island	chr11:72928982-72929885	TRUE	TRUE
cg04737131	0.348972	0.619506	5.01101	1.07597e-05	0.00230336	3.23299	0.361932	0.710903	0.348972	7	27142708	F	I	HOXA2	TSS1500	shore	TSS1500-shore	chr7:27143181-27143479	NA	NA
cg27392395	0.122961	0.913335	5.01097	1.07608e-05	0.00230336	3.23289	0.822578	0.945539	0.122961	8	23431014	R	II		IGR	shore	IGR-shore	chr8:23429038-23429265	NA	NA
cg16037711	0.283664	0.427647	5.01072	1.07697e-05	0.00230336	3.2321	0.218276	0.50194	0.283664	1	59280841	F	I		IGR	shore	IGR-shore	chr1:59280951-59281194	NA	TRUE		rs2760468
cg11485451	0.359911	0.307333	5.01064	1.07725e-05	0.00230336	3.23185	0.0416842	0.401595	0.359911	5	133451240	F	I	TCF7	TSS200	island	TSS200-island	chr5:133449320-133451260	NA	NA
cg03229627	0.325773	0.42403	5.01052	1.07767e-05	0.00230336	3.23148	0.183578	0.509351	0.325773	7	4922039	R	I	RADIL	5'UTR	shore	5'UTR-shore	chr7:4922707-4923576	NA	TRUE
cg01089498	0.41349	0.412079	5.00953	1.0811e-05	0.00230937	3.22843	0.106885	0.520374	0.41349	4	11428985	R	I	HS3ST1	5'UTR	shore	5'UTR-shore	chr4:11429414-11429633	NA	NA
cg10037913	0.220708	0.518578	5.00902	1.08289e-05	0.00231097	3.22685	0.355674	0.576382	0.220708	16	27246970	R	II	NSMCE1	Body	opensea	Body-opensea		TRUE	TRUE
cg25611796	0.062214	0.888036	5.00896	1.08309e-05	0.00231097	3.22667	0.842116	0.90433	0.062214	8	61086268	F	I		IGR	island	IGR-island	chr8:61086125-61086327	NA	NA
cg09516349	0.255696	0.495338	5.00851	1.08465e-05	0.00231181	3.2253	0.30661	0.562306	0.255696	19	18529339	F	II	SSBP4	TSS1500	island	TSS1500-island	chr19:18527651-18531118	NA	TRUE
cg05245070	0.32823	0.404079	5.00849	1.08473e-05	0.00231181	3.22523	0.161814	0.490044	0.32823	17	72745994	F	II	SLC9A3R1	Body	shore	Body-shore	chr17:72744428-72745952	NA	TRUE
cg04482760	0.18429	0.86349	5.00829	1.08541e-05	0.00231193	3.22462	0.727466	0.911756	0.18429	15	49339272	R	II	SECISBP2L	TSS1500	shore	TSS1500-shore	chr15:49338363-49338771	NA	NA
cg24834823	0.136544	0.836998	5.00797	1.08655e-05	0.00231242	3.22362	0.736216	0.87276	0.136544	8	38386476	R	II	C8orf86	TSS1500	opensea	TSS1500-opensea		NA	TRUE
cg27375378	0.224509	0.399262	5.00739	1.08859e-05	0.00231242	3.22182	0.233553	0.458062	0.224509	17	77806402	R	I		IGR	island	IGR-island	chr17:77805866-77809046	TRUE	NA
cg04879832	0.378126	0.343562	5.00731	1.08886e-05	0.00231242	3.22159	0.064469	0.442595	0.378126	16	88717456	F	I	CYBA	1stExon	island	1stExon-island	chr16:88716989-88717606	NA	NA	high-CpG:87244919-87245004	rs72550704
cg15528722	0.147993	0.880291	5.00727	1.08899e-05	0.00231242	3.22147	0.771058	0.919051	0.147993	5	40756846	F	II	TTC33	TSS1500	shore	TSS1500-shore	chr5:40755537-40756257	NA	NA
cg05391011	0.342776	0.308829	5.00704	1.08981e-05	0.00231242	3.22076	0.0558275	0.398604	0.342776	10	103986245	F	II	ELOVL3	1stExon	island	1stExon-island	chr10:103985852-103986246	TRUE	TRUE
cg06852824	0.17035	0.857141	5.00699	1.08998e-05	0.00231242	3.2206	0.731407	0.901757	0.17035	2	231582109	F	I	CAB39	5'UTR	shelf	5'UTR-shelf	chr2:231577309-231578504	NA	NA		rs76341213
cg21217540	0.159443	0.728102	5.00699	1.08999e-05	0.00231242	3.22059	0.610418	0.769861	0.159443	1	110752307	R	I		IGR	island	IGR-island	chr1:110752256-110754794	NA	NA
cg08056069	0.292367	0.582512	5.00675	1.09083e-05	0.00231286	3.21986	0.366718	0.659085	0.292367	1	95179425	F	II		IGR	opensea	IGR-opensea		TRUE	TRUE
cg03014634	0.175528	0.683486	5.00657	1.09145e-05	0.00231286	3.21932	0.55393	0.729458	0.175528	16	85205030	F	II		IGR	island	IGR-island	chr16:85204598-85205031	NA	NA
cg16427096	0.362196	0.305494	5.00609	1.09314e-05	0.00231417	3.21784	0.0381594	0.400355	0.362196	16	1202468	R	I	CACNA1H	TSS1500	island	TSS1500-island	chr16:1202414-1204624	NA	NA
cg10531073	0.258231	0.622333	5.00587	1.09393e-05	0.00231417	3.21714	0.431734	0.689965	0.258231	22	38485757	F	I	BAIAP2L2	Body	shore	Body-shore	chr22:38484615-38485721	TRUE	TRUE
cg19755928	0.112753	0.894183	5.00579	1.09421e-05	0.00231417	3.2169	0.81096	0.923714	0.112753	3	128723491	F	II	CCDC48	Body	shore	Body-shore	chr3:128722283-128723036	NA	NA
cg04046364	0.32741	0.509949	5.00565	1.09469e-05	0.00231417	3.21648	0.268289	0.595699	0.32741	12	58210661	R	II	AVIL	TSS1500	opensea	TSS1500-opensea		NA	TRUE
cg05845831	0.173278	0.468357	5.00552	1.09517e-05	0.00231417	3.21605	0.340462	0.513739	0.173278	2	232476255	R	I		IGR	shelf	IGR-shelf	chr2:232478359-232479925	NA	NA
cg23703963	0.290116	0.368833	5.00504	1.09684e-05	0.00231637	3.2146	0.154699	0.444815	0.290116	14	105953300	R	I	CRIP1	1stExon	island	1stExon-island	chr14:105952603-105954296	NA	NA
cg15393221	0.295725	0.541519	5.00483	1.0976e-05	0.00231667	3.21393	0.323246	0.618971	0.295725	19	40919485	F	II	PRX	TSS1500	opensea	TSS1500-opensea		NA	TRUE		rs34366758
cg06380320	0.191696	0.800769	5.00435	1.0993e-05	0.00231893	3.21246	0.659279	0.850976	0.191696	17	75399899	R	II	40057	Body	shore	Body-shore	chr17:75398284-75398527	NA	TRUE
cg19858017	0.374122	0.352934	5.00399	1.10058e-05	0.00232031	3.21134	0.0767967	0.450919	0.374122	1	9884719	R	II	CLSTN1	TSS200	shore	TSS200-shore	chr1:9883011-9884667	NA	NA
cg20172563	0.135997	0.82648	5.00341	1.10264e-05	0.00232335	3.20955	0.726101	0.862098	0.135997	6	47487173	F	II	CD2AP	Body	opensea	Body-opensea		NA	TRUE
cg11798909	0.336767	0.391142	5.00316	1.1035e-05	0.00232385	3.2088	0.142576	0.479343	0.336767	1	1567820	R	II	MMP23A	TSS1500	island	TSS1500-island	chr1:1564421-1570006	NA	NA
cg06351520	0.229086	0.643701	5.00262	1.10544e-05	0.00232504	3.20712	0.474614	0.7037	0.229086	2	3131276	R	II		IGR	opensea	IGR-opensea		NA	NA
cg12133118	0.256233	0.635507	5.00256	1.10565e-05	0.00232504	3.20694	0.446382	0.702615	0.256233	17	19436770	R	II	SLC47A1	TSS1500	shore	TSS1500-shore	chr17:19436788-19437692	TRUE	NA
cg03591954	0.186851	0.869593	5.00248	1.10594e-05	0.00232504	3.20669	0.731679	0.91853	0.186851	17	80964433	F	II	B3GNTL1	Body	shore	Body-shore	chr17:80960510-80963045	NA	NA
cg23142529	0.306797	0.320964	5.00192	1.10794e-05	0.00232791	3.20496	0.0945186	0.401315	0.306797	11	120435978	F	II		IGR	shore	IGR-shore	chr11:120434822-120435940	TRUE	TRUE
cg26299514	0.0615427	0.925524	5.00168	1.1088e-05	0.00232808	3.20422	0.8801	0.941643	0.0615427	17	17849377	R	II	TOM1L2	Body	opensea	Body-opensea		NA	TRUE
cg06873343	0.166102	0.758004	5.00154	1.10927e-05	0.00232808	3.20381	0.635405	0.801507	0.166102	7	2667608	F	I		IGR	shelf	IGR-shelf	chr7:2671156-2671937	NA	NA		rs73279461
cg03011658	0.228319	0.71766	5.00136	1.10992e-05	0.00232814	3.20325	0.549138	0.777458	0.228319	8	75893710	R	II		IGR	shelf	IGR-shelf	chr8:75896528-75897116	NA	NA
cg26814396	0.302844	0.419823	5.00038	1.11345e-05	0.00233423	3.20021	0.196295	0.499139	0.302844	15	31621629	R	I	KLF13	Body	shore	Body-shore	chr15:31621655-31621893	NA	NA
cg25326319	0.178418	0.692362	4.99876	1.11926e-05	0.00234508	3.19523	0.560673	0.739091	0.178418	7	1733132	F	II		IGR	opensea	IGR-opensea		NA	NA
cg09070415	0.180179	0.797339	4.99851	1.12016e-05	0.00234564	3.19446	0.664349	0.844528	0.180179	1	32041052	R	II	TINAGL1	TSS1500	opensea	TSS1500-opensea		NA	NA
cg08137948	0.265776	0.352928	4.99736	1.12432e-05	0.00235286	3.19091	0.15676	0.422536	0.265776	1	236686804	R	I	LGALS8	5'UTR	shore	5'UTR-shore	chr1:236687071-236687608	TRUE	NA
cg24276035	0.303305	0.391231	4.99714	1.12511e-05	0.00235286	3.19024	0.167363	0.470668	0.303305	19	42927286	R	II	LIPE	Body	island	Body-island	chr19:42927285-42928598	NA	NA
cg15695155	0.317958	0.623619	4.99702	1.12556e-05	0.00235286	3.18985	0.388936	0.706894	0.317958	12	121973871	F	II	KDM2B	Body	shore	Body-shore	chr12:121975028-121976140	NA	TRUE
cg01379240	0.341673	0.480024	4.99686	1.12614e-05	0.00235286	3.18937	0.227837	0.56951	0.341673	3	138666144	F	I	C3orf72	5'UTR	island	5'UTR-island	chr3:138663718-138666346	NA	NA
cg13618688	0.199687	0.795696	4.99647	1.12754e-05	0.00235418	3.18817	0.648308	0.847995	0.199687	11	68023919	R	II		IGR	opensea	IGR-opensea		NA	NA	low-CpG:67780487-67780496
cg17646250	0.26471	0.415529	4.99634	1.12804e-05	0.00235418	3.18775	0.220148	0.484858	0.26471	6	6759768	R	II		IGR	opensea	IGR-opensea		TRUE	TRUE
cg12598211	0.199451	0.833165	4.99615	1.12873e-05	0.0023543	3.18717	0.685952	0.885402	0.199451	12	123634384	R	II		IGR	shore	IGR-shore	chr12:123634826-123636176	NA	NA
cg20950724	0.405226	0.372023	4.99569	1.13039e-05	0.0023558	3.18576	0.0729272	0.478153	0.405226	3	23852061	R	I	UBE2E1	Body	island	Body-island	chr3:23851987-23852508	TRUE	NA
cg24274665	0.292719	0.436518	4.9956	1.13071e-05	0.0023558	3.18548	0.220464	0.513182	0.292719	12	12868690	R	II		IGR	shore	IGR-shore	chr12:12869798-12871248	NA	TRUE
cg14915878	0.222843	0.581774	4.99507	1.13264e-05	0.0023582	3.18385	0.417294	0.640138	0.222843	20	43935471	R	I	MATN4	5'UTR	island	5'UTR-island	chr20:43935199-43935633	TRUE	NA
cg10838925	0.270923	0.350269	4.99484	1.13347e-05	0.0023582	3.18315	0.150302	0.421225	0.270923	3	138666318	F	II	FOXL2	TSS1500	island	TSS1500-island	chr3:138663718-138666346	NA	NA
cg21037008	0.345608	0.48687	4.99457	1.13446e-05	0.0023582	3.18232	0.231778	0.577386	0.345608	6	32119939	R	II	PRRT1	TSS1500	shore	TSS1500-shore	chr6:32121829-32122529	NA	TRUE
cg09336982	0.309963	0.366148	4.99456	1.1345e-05	0.0023582	3.18228	0.137366	0.447329	0.309963	10	105212481	F	I	CALHM2	TSS1500	shore	TSS1500-shore	chr10:105211950-105212306	NA	NA			rs3014179
cg10098021	0.295718	0.331647	4.99416	1.13595e-05	0.0023582	3.18106	0.113379	0.409097	0.295718	6	30653732	F	I	KIAA1949	Body	shore	Body-shore	chr6:30654392-30654934	NA	NA
cg25630794	0.150323	0.860015	4.99411	1.13615e-05	0.0023582	3.18089	0.749062	0.899385	0.150323	11	1471617	F	II	BRSK2	Body	shore	Body-shore	chr11:1470033-1470388	NA	NA
cg02890365	0.222362	0.732411	4.9939	1.13692e-05	0.0023582	3.18024	0.568287	0.790648	0.222362	1	151518189	R	II	TUFT1	Body	opensea	Body-opensea		NA	NA
cg09540676	0.333483	0.321172	4.99389	1.13694e-05	0.0023582	3.18023	0.0750292	0.408512	0.333483	3	193721417	R	II		IGR	shore	IGR-shore	chr3:193720953-193721291	NA	TRUE
cg19314352	0.388388	0.424931	4.99226	1.14295e-05	0.00236787	3.17518	0.138263	0.526651	0.388388	17	38501397	R	II	RARA	Body	island	Body-island	chr17:38501396-38501839	NA	TRUE
cg12683944	0.338379	0.338843	4.9922	1.14317e-05	0.00236787	3.17499	0.089087	0.427466	0.338379	17	45330929	R	II	ITGB3	TSS1500	island	TSS1500-island	chr17:45330928-45331766	TRUE	NA
cg18322321	0.272358	0.445832	4.99211	1.14351e-05	0.00236787	3.17471	0.244806	0.517164	0.272358	21	47519444	F	II	COL6A2	5'UTR	shore	5'UTR-shore	chr21:47517651-47518999	TRUE	NA
cg26796190	0.307314	0.468144	4.99163	1.14526e-05	0.00237017	3.17325	0.241317	0.548631	0.307314	17	42083195	R	II	PYY	TSS1500	island	TSS1500-island	chr17:42082027-42084972	NA	TRUE
cg04544033	0.247074	0.597716	4.99054	1.14928e-05	0.00237718	3.16989	0.415352	0.662425	0.247074	16	875257	R	II		IGR	island	IGR-island	chr16:875105-875589	TRUE	TRUE
cg07471203	0.234721	0.70116	4.99023	1.15045e-05	0.00237756	3.16892	0.527913	0.762635	0.234721	11	64880911	F	II	TM7SF2	Body	shore	Body-shore	chr11:64879046-64880413	NA	NA
cg17806814	0.0962241	0.906629	4.99015	1.15075e-05	0.00237756	3.16867	0.835607	0.931831	0.0962241	3	184338068	F	II		IGR	opensea	IGR-opensea		NA	TRUE			rs78491463
cg20904475	0.3465	0.46385	4.98969	1.15243e-05	0.00237881	3.16727	0.2081	0.554601	0.3465	8	61823027	F	II		IGR	island	IGR-island	chr8:61822358-61823028	NA	NA
cg18032502	0.160189	0.715206	4.98947	1.15325e-05	0.00237881	3.16659	0.596971	0.75716	0.160189	11	1949113	F	I	TNNT3	Body	island	Body-island	chr11:1948915-1949188	NA	NA
cg01070078	0.368482	0.308581	4.98946	1.15327e-05	0.00237881	3.16658	0.036606	0.405088	0.368482	17	1958883	R	I	HIC1	TSS1500	island	TSS1500-island	chr17:1952919-1962328	NA	NA
cg25661769	0.1226	0.752755	4.98883	1.15562e-05	0.00238234	3.16463	0.662264	0.784864	0.1226	3	10049374	F	II	LOC401052	Body	shelf	Body-shelf	chr3:10052541-10053023	NA	NA
cg10316474	0.257277	0.335905	4.98858	1.15655e-05	0.00238294	3.16385	0.14601	0.403287	0.257277	22	39410068	R	II	APOBEC3C	TSS200	opensea	TSS200-opensea		NA	NA
cg18327056	0.268586	0.378184	4.98829	1.15764e-05	0.00238386	3.16296	0.179942	0.448528	0.268586	2	26915355	R	I	KCNK3	TSS1500	shore	TSS1500-shore	chr2:26915603-26916551	TRUE	NA
cg10976961	0.292141	0.605506	4.98791	1.15906e-05	0.00238449	3.16178	0.389878	0.682019	0.292141	1	145474899	F	II	ANKRD34A	3'UTR	shore	3'UTR-shore	chr1:145472980-145474702	NA	NA
cg17471928	0.33278	0.351627	4.9877	1.15985e-05	0.00238449	3.16113	0.106003	0.438783	0.33278	17	37381830	F	II	STAC2	1stExon	island	1stExon-island	chr17:37380953-37382363	NA	TRUE		rs35137197
cg05916684	0.289539	0.395504	4.98769	1.15987e-05	0.00238449	3.16111	0.181797	0.471336	0.289539	17	49008322	F	I		IGR	shore	IGR-shore	chr17:49008487-49009155	NA	NA
cg17964844	0.363077	0.553645	4.98725	1.16152e-05	0.00238657	3.15975	0.28566	0.648737	0.363077	12	49367911	R	II		IGR	shelf	IGR-shelf	chr12:49371690-49375550	NA	NA
cg03550075	0.173942	0.822965	4.98655	1.16413e-05	0.00239048	3.15761	0.694579	0.868522	0.173942	12	132278448	R	I	SFRS8	Body	shore	Body-shore	chr12:132276571-132276783	NA	NA
cg25171348	0.266976	0.503789	4.98632	1.16502e-05	0.00239048	3.15688	0.306736	0.573712	0.266976	7	28448200	F	II	CREB5	5'UTR	shore	5'UTR-shore	chr7:28448716-28450028	NA	TRUE
cg22603450	0.271122	0.57727	4.98623	1.16535e-05	0.00239048	3.1566	0.377156	0.648278	0.271122	19	551536	R	II		IGR	island	IGR-island	chr19:551290-551542	TRUE	NA
cg03528946	0.354159	0.319777	4.98571	1.1673e-05	0.00239315	3.155	0.0583741	0.412533	0.354159	9	38069800	F	II	SHB	TSS1500	island	TSS1500-island	chr9:38069784-38069991	NA	NA
cg01782097	0.191779	0.490875	4.98533	1.16874e-05	0.00239325	3.15382	0.349324	0.541102	0.191779	1	846637	R	I		IGR	shore	IGR-shore	chr1:844299-845883	TRUE	TRUE
cg22336806	0.38159	0.488885	4.98523	1.16908e-05	0.00239325	3.15354	0.207235	0.588825	0.38159	6	2903704	R	II	SERPINB9	TSS200	island	TSS200-island	chr6:2903175-2903906	TRUE	NA
cg14667799	0.197865	0.832899	4.98518	1.16928e-05	0.00239325	3.15338	0.686855	0.88472	0.197865	17	17253104	R	II		IGR	opensea	IGR-opensea		NA	TRUE
cg23318893	0.294812	0.518084	4.98445	1.17202e-05	0.00239754	3.15114	0.300485	0.595296	0.294812	6	29974083	R	II	HLA-J	Body	shore	Body-shore	chr6:29974220-29975369	TRUE	NA
cg05179396	0.0643504	0.90525	4.98411	1.17333e-05	0.0023989	3.15007	0.857753	0.922104	0.0643504	13	42206323	F	II	KIAA0564	Body	opensea	Body-opensea		NA	TRUE
cg00101287	0.149018	0.866851	4.9839	1.1741e-05	0.00239917	3.14944	0.756862	0.90588	0.149018	5	956343	F	II		IGR	shelf	IGR-shelf	chr5:958785-959172	NA	NA
cg09795973	0.21351	0.768388	4.98349	1.17568e-05	0.00240078	3.14816	0.610797	0.824308	0.21351	1	201794425	R	II	NAV1	3'UTR	shelf	3'UTR-shelf	chr1:201798213-201798698	NA	NA
cg13452214	0.151917	0.846243	4.98335	1.17618e-05	0.00240078	3.14775	0.734114	0.886031	0.151917	9	16729515	R	II	BNC2	Body	shelf	Body-shelf	chr9:16726859-16727273	NA	TRUE
cg18717423	0.296401	0.376936	4.98284	1.17814e-05	0.00240213	3.14616	0.158164	0.454564	0.296401	3	125986716	F	II		IGR	island	IGR-island	chr3:125986044-125986727	TRUE	TRUE
cg00669330	0.197993	0.796643	4.98284	1.17814e-05	0.00240213	3.14616	0.650505	0.848498	0.197993	2	242810917	R	II	C2orf85	TSS1500	shelf	TSS1500-shelf	chr2:242808405-242808618	NA	TRUE
cg08693172	0.356873	0.475609	4.98233	1.18005e-05	0.00240461	3.1446	0.212203	0.569075	0.356873	19	46526333	F	II	PGLYRP1	TSS200	island	TSS200-island	chr19:46526046-46526334	NA	NA
cg21446345	0.378897	0.334043	4.98193	1.18158e-05	0.00240461	3.14336	0.0543809	0.433278	0.378897	15	70390985	R	II	TLE3	TSS1500	island	TSS1500-island	chr15:70387929-70393206	NA	NA
cg16889945	0.222944	0.751344	4.98192	1.18164e-05	0.00240461	3.14332	0.58679	0.809734	0.222944	19	1523070	R	II	PLK5P	TSS1500	shore	TSS1500-shore	chr19:1523705-1524565	NA	NA
cg07970752	0.27006	0.616082	4.98184	1.18194e-05	0.00240461	3.14307	0.416752	0.686812	0.27006	16	817463	R	I	MSLN	Body	opensea	Body-opensea		TRUE	NA
cg03483267	0.375816	0.41854	4.98158	1.1829e-05	0.00240525	3.14229	0.141152	0.516967	0.375816	20	6103007	R	II	FERMT1	5'UTR	shore	5'UTR-shore	chr20:6103436-6103970	TRUE	TRUE		rs2144937
cg02527112	0.304585	0.30434	4.98138	1.18366e-05	0.00240548	3.14168	0.0795265	0.384112	0.304585	2	176971353	F	II	HOXD11	TSS1500	shore	TSS1500-shore	chr2:176971706-176972305	NA	TRUE
cg06154570	0.252379	0.377441	4.98091	1.18545e-05	0.00240676	3.14023	0.191162	0.44354	0.252379	1	40105764	F	II	HEYL	TSS1500	shore	TSS1500-shore	chr1:40105010-40105707	TRUE	NA
cg03891962	0.113072	0.837591	4.98088	1.18559e-05	0.00240676	3.14012	0.754133	0.867205	0.113072	16	89336560	F	II	ANKRD11	Body	shore	Body-shore	chr16:89334574-89335088	NA	NA		rs76539214
cg01973676	0.312747	0.449281	4.9805	1.18703e-05	0.00240785	3.13896	0.218444	0.53119	0.312747	7	101596404	R	I	CUX1	Body	opensea	Body-opensea		NA	TRUE
cg13836770	0.332719	0.295334	4.9803	1.18781e-05	0.00240785	3.13833	0.0497556	0.382475	0.332719	1	12226913	R	II	TNFRSF1B	TSS200	island	TSS200-island	chr1:12226876-12227712	NA	NA			rs36205948
cg03989125	0.344197	0.301816	4.98023	1.18807e-05	0.00240785	3.13813	0.0477658	0.391963	0.344197	22	38214979	F	I		IGR	island	IGR-island	chr22:38214547-38215175	NA	TRUE
cg00568984	0.172115	0.858673	4.97909	1.19243e-05	0.00241538	3.13462	0.731635	0.903751	0.172115	19	7712354	R	I	STXBP2	Body	island	Body-island	chr19:7712037-7712355	NA	NA
cg17416644	0.265952	0.476541	4.97885	1.19334e-05	0.0024159	3.13389	0.280243	0.546195	0.265952	11	1474841	R	I	BRSK2	Body	shelf	Body-shelf	chr11:1471339-1471595	NA	NA
cg14925067	0.12401	0.861353	4.97815	1.19605e-05	0.00242008	3.13171	0.769822	0.893832	0.12401	8	1780401	R	I	ARHGEF10	5'UTR	shore	5'UTR-shore	chr8:1779620-1779821	TRUE	NA
cg16381917	0.142827	0.841178	4.97766	1.19795e-05	0.0024226	3.1302	0.735759	0.878585	0.142827	12	113797720	R	II	PLBD2	Body	shore	Body-shore	chr12:113796217-113796847	NA	TRUE
cg14958017	0.272379	0.241296	4.97732	1.19923e-05	0.00242305	3.12918	0.0402549	0.312633	0.272379	2	71681275	F	II	DYSF	Body	island	Body-island	chr2:71680558-71681276	NA	NA
cg17139210	0.331408	0.310382	4.97726	1.19947e-05	0.00242305	3.12898	0.0657708	0.397179	0.331408	1	115213243	F	I	DENND2C	TSS1500	shore	TSS1500-shore	chr1:115212239-115212985	NA	NA
cg10623840	0.293476	0.277987	4.97683	1.20113e-05	0.00242507	3.12766	0.0613738	0.35485	0.293476	3	194408965	R	II	FAM43A	3'UTR	island	3'UTR-island	chr3:194406440-194409045	NA	NA
cg19234738	0.190083	0.670195	4.97605	1.20415e-05	0.00242985	3.12525	0.529896	0.719979	0.190083	3	134031551	F	II		IGR	shore	IGR-shore	chr3:134031662-134032591	NA	NA
cg04112126	0.186745	0.690178	4.97492	1.20854e-05	0.00243739	3.12177	0.552342	0.739088	0.186745	10	134980924	R	II	KNDC1	Body	island	Body-island	chr10:134980302-134981059	NA	NA
cg00977707	0.174497	0.780757	4.97435	1.21075e-05	0.00244052	3.12003	0.651962	0.826459	0.174497	3	11517830	R	II	ATG7	Body	opensea	Body-opensea		NA	TRUE
cg18055623	0.192693	0.578693	4.97393	1.21238e-05	0.00244194	3.11874	0.436467	0.62916	0.192693	19	54485327	F	I	CACNG8	Body	island	Body-island	chr19:54485303-54486322	NA	NA
cg24430419	0.375146	0.431904	4.97384	1.21276e-05	0.00244194	3.11843	0.15501	0.530156	0.375146	1	61519532	R	II		IGR	island	IGR-island	chr1:61519352-61519971	NA	TRUE
cg24109894	0.206581	0.628739	4.97313	1.21551e-05	0.00244613	3.11627	0.476263	0.682844	0.206581	1	36108212	R	II	PSMB2	TSS1500	shore	TSS1500-shore	chr1:36106969-36107261	NA	NA
cg08708778	0.193668	0.831366	4.97264	1.21744e-05	0.00244869	3.11475	0.68842	0.882088	0.193668	5	146826146	R	II	DPYSL3	Body	opensea	Body-opensea		NA	TRUE
cg06864391	0.221609	0.756316	4.97157	1.22163e-05	0.00245523	3.11146	0.592747	0.814356	0.221609	13	114076387	R	II	ADPRHL1	3'UTR	opensea	3'UTR-opensea		NA	TRUE
cg02963878	0.235436	0.612829	4.97148	1.22201e-05	0.00245523	3.11117	0.439055	0.674491	0.235436	20	61978070	F	I	CHRNA4	3'UTR	island	3'UTR-island	chr20:61978015-61978294	NA	NA
cg03437675	0.248863	0.550382	4.97129	1.22273e-05	0.00245535	3.1106	0.366697	0.61556	0.248863	12	110271625	R	II	TRPV4	TSS1500	shore	TSS1500-shore	chr12:110271000-110271582	TRUE	NA
cg08292120	0.352785	0.37997	4.97094	1.22413e-05	0.00245683	3.10951	0.119581	0.472366	0.352785	21	46351118	R	I		IGR	shore	IGR-shore	chr21:46351328-46352911	NA	TRUE
cg12983394	0.287393	0.394567	4.97048	1.22594e-05	0.00245719	3.10809	0.182444	0.469837	0.287393	13	78493920	R	II	EDNRB	TSS1500	shore	TSS1500-shore	chr13:78492425-78493382	NA	TRUE
cg05159799	0.279365	0.474441	4.97048	1.22595e-05	0.00245719	3.10808	0.268243	0.547608	0.279365	17	78043031	R	II	CCDC40	Body	shelf	Body-shelf	chr17:78039291-78039547	TRUE	NA
cg02270689	0.31581	0.688533	4.97027	1.22676e-05	0.00245719	3.10745	0.455435	0.771245	0.31581	2	64836235	R	II		IGR	island	IGR-island	chr2:64836206-64836765	NA	NA
cg09671955	0.298843	0.480315	4.97014	1.22726e-05	0.00245719	3.10706	0.259741	0.558583	0.298843	1	169429972	F	II		IGR	opensea	IGR-opensea		NA	TRUE
cg20400248	0.240249	0.640953	4.96983	1.2285e-05	0.00245719	3.10609	0.463627	0.703876	0.240249	8	9005257	F	II	PPP1R3B	5'UTR	shelf	5'UTR-shelf	chr8:9008058-9009353	NA	NA		rs10523713
cg08539991	0.207537	0.740909	4.96972	1.22892e-05	0.00245719	3.10577	0.587727	0.795264	0.207537	19	36203832	R	II	ZBTB32	5'UTR	shelf	5'UTR-shelf	chr19:36207084-36209691	NA	NA
cg16335893	0.173694	0.672936	4.96972	1.22893e-05	0.00245719	3.10576	0.544733	0.718427	0.173694	12	123634159	F	II		IGR	shore	IGR-shore	chr12:123634826-123636176	NA	NA
cg01394847	0.307318	0.57331	4.96947	1.22993e-05	0.00245787	3.10498	0.34648	0.653798	0.307318	16	73101069	R	II		IGR	shore	IGR-shore	chr16:73099812-73100791	NA	NA
cg23055217	0.3313	0.674441	4.96915	1.23118e-05	0.00245905	3.10401	0.42991	0.76121	0.3313	8	49493865	R	II		IGR	opensea	IGR-opensea		TRUE	TRUE
cg06769296	0.372561	0.344936	4.96843	1.23403e-05	0.00246341	3.10179	0.0699508	0.442511	0.372561	11	133906761	F	II	LOC100128239	Body	island	Body-island	chr11:133906735-133907359	NA	NA		rs3893083
cg20771240	0.350996	0.368637	4.96826	1.23472e-05	0.00246341	3.10126	0.109569	0.460565	0.350996	11	133906693	F	I	LOC100128239	Body	shore	Body-shore	chr11:133906735-133907359	NA	NA		rs73598729
cg03124636	0.312224	0.432714	4.96801	1.23572e-05	0.00246341	3.10049	0.202263	0.514487	0.312224	6	30711426	R	II	IER3	3'UTR	island	3'UTR-island	chr6:30710307-30712440	NA	NA
cg00680827	0.303368	0.266148	4.96793	1.23603e-05	0.00246341	3.10025	0.0422335	0.345602	0.303368	16	87635210	F	II	JPH3	TSS1500	shore	TSS1500-shore	chr16:87636506-87637284	NA	NA
cg15513620	0.277617	0.370414	4.96763	1.23723e-05	0.00246341	3.09932	0.165506	0.443123	0.277617	1	120174873	R	II	ZNF697	5'UTR	opensea	5'UTR-opensea		NA	TRUE
cg05927714	0.316601	0.335444	4.9676	1.23734e-05	0.00246341	3.09924	0.101762	0.418364	0.316601	17	36734660	R	II	SRCIN1	Body	island	Body-island	chr17:36734659-36735246	NA	TRUE
cg18350391	0.238678	0.614007	4.96697	1.23983e-05	0.0024667	3.09731	0.437839	0.676518	0.238678	16	3115552	F	II	IL32	5'UTR	opensea	5'UTR-opensea		NA	TRUE	low-CpG:3055356-3055659		rs45534137
cg00940502	0.359513	0.484189	4.96682	1.24044e-05	0.0024667	3.09684	0.218834	0.578347	0.359513	18	29598296	F	II	RNF125	TSS200	shore	TSS200-shore	chr18:29598566-29599460	NA	NA
cg10298741	0.212063	0.680759	4.96663	1.24121e-05	0.0024667	3.09624	0.524236	0.7363	0.212063	16	73019173	R	II	ZFHX3	5'UTR	opensea	5'UTR-opensea		NA	TRUE
cg18677871	0.206275	0.712099	4.96652	1.24165e-05	0.0024667	3.09591	0.559848	0.766123	0.206275	5	1103325	R	II	SLC12A7	Body	shelf	Body-shelf	chr5:1099394-1099736	NA	TRUE
cg23792658	0.183048	0.712144	4.96626	1.24269e-05	0.00246747	3.0951	0.577037	0.760086	0.183048	4	1543705	F	I		IGR	shore	IGR-shore	chr4:1541591-1541868	TRUE	NA		rs76252731
cg06503573	0.207232	0.799588	4.96571	1.24489e-05	0.0024705	3.09341	0.646631	0.853863	0.207232	11	1949039	F	II	TNNT3	Body	island	Body-island	chr11:1948915-1949188	NA	NA		rs2734511	rs7930576
cg26094599	0.275971	0.547205	4.96509	1.24736e-05	0.00247409	3.09152	0.343512	0.619483	0.275971	2	219748780	F	II	WNT10A	Body	island	Body-island	chr2:219748276-219748805	NA	NA
cg22650271	0.173286	0.776743	4.96384	1.2524e-05	0.00248155	3.08766	0.648841	0.822128	0.173286	22	39760165	F	II	SYNGR1	Body	opensea	Body-opensea		NA	TRUE
cg05551889	0.31358	0.53352	4.96367	1.25309e-05	0.00248155	3.08713	0.302068	0.615648	0.31358	7	151137192	F	I	CRYGN	TSS200	island	TSS200-island	chr7:151136933-151137273	NA	TRUE
cg05639912	0.375375	0.345618	4.96366	1.25312e-05	0.00248155	3.0871	0.0685558	0.443931	0.375375	17	48070891	R	I	DLX3	Body	island	Body-island	chr17:48070698-48072654	NA	TRUE
cg09094328	0.317651	0.354093	4.96325	1.25477e-05	0.0024835	3.08584	0.119636	0.437287	0.317651	1	15250374	R	II	KIAA1026	Body	island	Body-island	chr1:15250373-15251545	NA	NA
cg16347155	0.260175	0.490482	4.96228	1.2587e-05	0.00248763	3.08286	0.298448	0.558623	0.260175	17	40687830	R	II	NAGLU	TSS200	shore	TSS200-shore	chr17:40688033-40688745	NA	NA
cg05140065	0.130162	0.85103	4.96226	1.25879e-05	0.00248763	3.08278	0.754958	0.88512	0.130162	2	56113478	F	II	EFEMP1	Body	opensea	Body-opensea		NA	TRUE
cg15044760	0.256981	0.302032	4.96208	1.25949e-05	0.00248763	3.08225	0.112356	0.369337	0.256981	2	45177243	R	II		IGR	island	IGR-island	chr2:45176728-45177264	NA	TRUE
cg25880347	0.16318	0.752209	4.96207	1.25954e-05	0.00248763	3.08222	0.631767	0.794947	0.16318	8	144355125	F	II	GLI4	Body	shelf	Body-shelf	chr8:144357997-144359075	NA	NA
cg09852697	0.190721	0.686846	4.96176	1.26081e-05	0.00248883	3.08125	0.546076	0.736797	0.190721	1	3616642	R	II	TP73	Body	opensea	Body-opensea		NA	NA
cg05584361	0.158545	0.828993	4.96159	1.26151e-05	0.00248887	3.08072	0.711972	0.870517	0.158545	11	1481525	F	I	BRSK2	Body	island	Body-island	chr11:1481390-1481615	NA	TRUE
cg25272143	0.355604	0.467665	4.96106	1.26366e-05	0.00249179	3.07909	0.205195	0.5608	0.355604	11	62211990	R	II	AHNAK	Body	island	Body-island	chr11:62211989-62212196	TRUE	TRUE
cg23720331	0.258967	0.303161	4.96089	1.26434e-05	0.00249181	3.07858	0.112018	0.370986	0.258967	10	123873670	F	II	TACC2	Body	shore	Body-shore	chr10:123872119-123873462	NA	NA		rs7093714
cg02711128	0.243572	0.60146	4.96055	1.26573e-05	0.00249324	3.07753	0.421681	0.665253	0.243572	19	18318950	F	II	PDE4C	3'UTR	shore	3'UTR-shore	chr19:18319145-18319363	TRUE	NA
cg05952202	0.39564	0.369402	4.96028	1.26681e-05	0.00249356	3.07671	0.077382	0.473022	0.39564	1	1136401	R	I		IGR	island	IGR-island	chr1:1136360-1137156	NA	NA
cg20388256	0.181859	0.532874	4.95988	1.26845e-05	0.00249356	3.07547	0.398645	0.580504	0.181859	9	34588432	R	II	CNTFR	5'UTR	shore	5'UTR-shore	chr9:34589113-34591978	NA	NA
cg12152651	0.387276	0.401014	4.95988	1.26847e-05	0.00249356	3.07546	0.115167	0.502443	0.387276	19	30334549	F	II		IGR	island	IGR-island	chr19:30334440-30334688	NA	NA
cg05976481	0.240042	0.749422	4.95953	1.26986e-05	0.00249356	3.0744	0.572248	0.81229	0.240042	12	92524968	R	II		IGR	opensea	IGR-opensea		NA	TRUE
cg14400354	0.304483	0.481417	4.95948	1.27008e-05	0.00249356	3.07424	0.25668	0.561162	0.304483	9	101570703	F	I	GALNT12	Body	shore	Body-shore	chr9:101569905-101570349	TRUE	NA
cg13455257	0.135296	0.884556	4.9594	1.2704e-05	0.00249356	3.074	0.784694	0.91999	0.135296	1	151148231	F	II	TMOD4	5'UTR	opensea	5'UTR-opensea		NA	TRUE		rs41269648
cg03824884	0.0532139	0.930064	4.95936	1.27059e-05	0.00249356	3.07386	0.890787	0.944001	0.0532139	7	157041214	F	II	UBE3C	Body	opensea	Body-opensea		NA	NA
cg05436939	0.163096	0.6671	4.95832	1.27484e-05	0.00249892	3.07066	0.54672	0.709816	0.163096	4	1202599	R	II	LOC100130872	Body	shore	Body-shore	chr4:1202956-1203200	NA	NA
cg04531425	0.31447	0.293721	4.95825	1.2751e-05	0.00249892	3.07047	0.0616117	0.376082	0.31447	2	182322841	F	II	ITGA4	Body	island	Body-island	chr2:182321761-182323029	NA	NA		rs35859350
cg06484553	0.18121	0.472241	4.95806	1.2759e-05	0.00249892	3.06987	0.338491	0.519701	0.18121	10	50323825	R	II	C10orf72	TSS1500	shore	TSS1500-shore	chr10:50323184-50323735	TRUE	NA
cg19865525	0.304775	0.352953	4.95803	1.276e-05	0.00249892	3.06979	0.128	0.432775	0.304775	2	228029856	F	I	COL4A3	Body	shore	Body-shore	chr2:228028679-228029733	NA	NA
cg18119407	0.229064	0.719241	4.95721	1.27938e-05	0.00250422	3.06726	0.550171	0.779234	0.229064	2	201980504	R	II	CFLAR	TSS1500	shore	TSS1500-shore	chr2:201981062-201981689	NA	NA
cg14754581	0.335144	0.442594	4.9558	1.2852e-05	0.00251427	3.06292	0.195226	0.53037	0.335144	3	46448753	F	II	CCRL2	TSS1500	opensea	TSS1500-opensea		NA	TRUE
cg21710324	0.360276	0.430571	4.95553	1.2863e-05	0.00251511	3.0621	0.164654	0.524929	0.360276	1	226069189	F	II	TMEM63A	5'UTR	shore	5'UTR-shore	chr1:226069605-226070898	NA	NA
cg25923450	0.320335	0.282223	4.95524	1.28752e-05	0.00251616	3.06119	0.045785	0.36612	0.320335	3	159944518	R	II	LOC401097	3'UTR	shore	3'UTR-shore	chr3:159942916-159944431	NA	NA
cg18912160	0.203521	0.576782	4.95505	1.28832e-05	0.00251642	3.06059	0.426564	0.630085	0.203521	10	3281074	R	I		IGR	opensea	IGR-opensea		NA	NA
cg23845609	0.267505	0.496524	4.95485	1.28916e-05	0.00251672	3.05998	0.29908	0.566585	0.267505	11	47609357	R	II	FAM180B	Body	shore	Body-shore	chr11:47611138-47612438	TRUE	NA
cg00220243	0.239346	0.569325	4.95363	1.29422e-05	0.00252365	3.05622	0.392665	0.632011	0.239346	9	132330135	F	II		IGR	shore	IGR-shore	chr9:132331218-132331458	NA	NA
cg19726408	0.207268	0.502167	4.9536	1.29433e-05	0.00252365	3.05615	0.349184	0.556452	0.207268	10	105428651	F	I	SH3PXD2A	Body	island	Body-island	chr10:105428505-105428713	TRUE	TRUE
cg17330838	0.253072	0.476899	4.9535	1.29474e-05	0.00252365	3.05584	0.290107	0.54318	0.253072	11	57267101	F	I	SLC43A1	Body	island	Body-island	chr11:57267006-57267316	NA	TRUE		rs56731416
cg00717218	0.259655	0.35839	4.95312	1.29633e-05	0.00252433	3.05467	0.16674	0.426394	0.259655	14	52781800	R	II	PTGER2	1stExon	island	1stExon-island	chr14:52780687-52781969	TRUE	NA
cg15448366	0.228662	0.528246	4.95309	1.29644e-05	0.00252433	3.05458	0.359471	0.588133	0.228662	1	223303049	R	II	TLR5	5'UTR	opensea	5'UTR-opensea		TRUE	NA
cg06647693	0.247696	0.615008	4.95287	1.29735e-05	0.00252477	3.05391	0.432184	0.679881	0.247696	16	88590340	F	I	ZFPM1	Body	island	Body-island	chr16:88590204-88590410	NA	NA
cg04697148	0.359947	0.497902	4.95231	1.29969e-05	0.00252727	3.05219	0.232227	0.592174	0.359947	7	24325079	F	II	NPY	Body	island	Body-island	chr7:24323558-24325080	NA	NA
cg01777341	0.27483	0.600731	4.95224	1.3e-05	0.00252727	3.05196	0.39788	0.67271	0.27483	12	51784862	R	II	GALNT6	5'UTR	shore	5'UTR-shore	chr12:51785279-51785821	TRUE	NA
cg22891191	0.250218	0.443789	4.9519	1.30141e-05	0.00252837	3.05092	0.259104	0.509323	0.250218	10	129706234	R	II	PTPRE	5'UTR	island	5'UTR-island	chr10:129705217-129706237	TRUE	NA
cg01685242	0.35202	0.304276	4.95178	1.30192e-05	0.00252837	3.05055	0.0444518	0.396471	0.35202	11	65405760	R	I	SIPA1	5'UTR	shelf	5'UTR-shelf	chr11:65408344-65408631	NA	TRUE
cg25823926	0.270271	0.598121	4.95115	1.30455e-05	0.00253216	3.04862	0.398636	0.668907	0.270271	12	94153360	R	II	CRADD	Body	opensea	Body-opensea		NA	TRUE
cg05800289	0.338233	0.375316	4.95092	1.30553e-05	0.00253273	3.0479	0.125668	0.463901	0.338233	11	77301496	R	II	AQP11	1stExon	shore	1stExon-shore	chr11:77300360-77301391	NA	NA
cg09587487	0.0757315	0.918311	4.95055	1.30706e-05	0.00253335	3.04678	0.862414	0.938146	0.0757315	1	178993784	R	II	FAM20B	TSS1500	shore	TSS1500-shore	chr1:178994804-178995917	NA	NA
cg19792802	0.30113	0.483864	4.95041	1.30766e-05	0.00253335	3.04634	0.261601	0.562731	0.30113	11	65647270	F	I	CTSW	TSS200	opensea	TSS200-opensea		NA	NA		rs41302417
cg05540639	0.200654	0.861375	4.95036	1.30789e-05	0.00253335	3.04617	0.713273	0.913927	0.200654	16	85352976	R	I		IGR	opensea	IGR-opensea		NA	NA
cg26435254	0.263089	0.40574	4.95005	1.3092e-05	0.00253448	3.04521	0.211555	0.474644	0.263089	1	3087999	R	II	PRDM16	Body	opensea	Body-opensea		TRUE	TRUE
cg11549025	0.299324	0.317055	4.94989	1.30984e-05	0.00253448	3.04475	0.0961251	0.395449	0.299324	7	75994082	R	II		IGR	opensea	IGR-opensea		TRUE	TRUE
cg01458495	0.135312	0.847228	4.94939	1.31195e-05	0.00253725	3.04321	0.747355	0.882667	0.135312	3	48310544	F	II	ZNF589	3'UTR	opensea	3'UTR-opensea		NA	NA
cg10024100	0.107051	0.790442	4.9483	1.31655e-05	0.00254368	3.03986	0.711428	0.818479	0.107051	1	40350052	R	II	TRIT1	TSS1500	shore	TSS1500-shore	chr1:40348941-40349288	NA	NA
cg04920032	0.232416	0.525198	4.94828	1.31664e-05	0.00254368	3.03979	0.353653	0.586069	0.232416	12	50262986	F	II	FAIM2	3'UTR	opensea	3'UTR-opensea		TRUE	TRUE			rs75194253
cg20407792	0.214115	0.864752	4.94774	1.31893e-05	0.00254655	3.03813	0.706715	0.920829	0.214115	6	32044203	R	II	TNXB	Body	shelf	Body-shelf	chr6:32046815-32047094	TRUE	NA
cg18097224	0.330489	0.289174	4.94759	1.31957e-05	0.00254655	3.03766	0.0452416	0.37573	0.330489	5	133451237	F	I	TCF7	TSS200	island	TSS200-island	chr5:133449320-133451260	NA	NA
cg06679296	0.20541	0.739125	4.94739	1.32044e-05	0.00254655	3.03703	0.587513	0.792923	0.20541	11	1949032	F	I	TNNT3	Body	island	Body-island	chr11:1948915-1949188	NA	NA		rs2734511	rs7930576
cg13351352	0.163909	0.768432	4.94714	1.32147e-05	0.00254655	3.03629	0.647452	0.811361	0.163909	19	40751858	F	II	AKT2	Body	opensea	Body-opensea		NA	NA
cg24804106	0.180013	0.856803	4.94712	1.32155e-05	0.00254655	3.03623	0.723936	0.903949	0.180013	8	18872143	R	II	PSD3	TSS1500	shore	TSS1500-shore	chr8:18871072-18872046	NA	NA
cg23882131	0.200252	0.757719	4.94643	1.3245e-05	0.00255091	3.0341	0.609914	0.810166	0.200252	11	68779826	F	II	MRGPRF	5'UTR	shore	5'UTR-shore	chr11:68778569-68778851	NA	NA
cg13544125	0.107621	0.828705	4.94623	1.32536e-05	0.00255125	3.03347	0.749271	0.856892	0.107621	11	14661502	R	II	PSMA1	5'UTR	shelf	5'UTR-shelf	chr11:14665053-14666674	NA	NA
cg10184983	0.284768	0.275601	4.94585	1.32699e-05	0.00255306	3.0323	0.0654145	0.350183	0.284768	17	36734911	F	I	SRCIN1	Body	island	Body-island	chr17:36734659-36735246	NA	TRUE		rs34134205
cg19092396	0.230916	0.531685	4.94546	1.32864e-05	0.00255375	3.03111	0.361247	0.592163	0.230916	1	1143751	F	I		IGR	shore	IGR-shore	chr1:1145568-1145878	NA	TRUE
cg08640923	0.370755	0.406161	4.94541	1.32884e-05	0.00255375	3.03096	0.132508	0.503263	0.370755	2	220117945	F	I	TUBA4B	TSS200	island	TSS200-island	chr2:220117937-220119334	NA	TRUE
cg21277243	0.260844	0.37099	4.94528	1.32941e-05	0.00255375	3.03055	0.178462	0.439307	0.260844	6	5996331	F	I		IGR	island	IGR-island	chr6:5996185-5996486	TRUE	NA
cg23678594	0.340252	0.34852	4.94416	1.33422e-05	0.00256082	3.0271	0.0973818	0.437634	0.340252	1	1712021	R	II		IGR	shore	IGR-shore	chr1:1713639-1714141	TRUE	TRUE
cg09269848	0.264901	0.528932	4.9441	1.33447e-05	0.00256082	3.02692	0.333411	0.598311	0.264901	17	1396074	F	II	MYO1C	TSS200	shore	TSS200-shore	chr17:1394439-1394813	NA	NA
cg25144135	0.273934	0.59508	4.9437	1.33617e-05	0.00256277	3.0257	0.392891	0.666824	0.273934	1	1144012	R	II		IGR	shore	IGR-shore	chr1:1145568-1145878	NA	TRUE
cg22809920	0.203853	0.733134	4.94319	1.33839e-05	0.0025657	3.02412	0.582671	0.786524	0.203853	20	43935551	R	I	RBPJL	1stExon	island	1stExon-island	chr20:43935199-43935633	TRUE	NA
cg14989033	0.332225	0.534263	4.94234	1.34202e-05	0.00257133	3.02152	0.289049	0.621275	0.332225	1	215179151	F	II	KCNK2	1stExon	opensea	1stExon-opensea		NA	NA
cg21721340	0.21335	0.624556	4.94169	1.34484e-05	0.00257542	3.01951	0.467083	0.680433	0.21335	20	62682309	F	I	SOX18	TSS1500	shore	TSS1500-shore	chr20:62679424-62680883	NA	NA		rs6062617
cg07581623	0.253321	0.61264	4.94148	1.34577e-05	0.00257586	3.01886	0.425665	0.678986	0.253321	8	26498830	R	II	DPYSL2	Body	opensea	Body-opensea		TRUE	TRUE
cg23469448	0.250552	0.566175	4.94041	1.35037e-05	0.00258178	3.01559	0.381244	0.631796	0.250552	12	114232746	F	II		IGR	opensea	IGR-opensea		NA	NA
cg23392845	0.20501	0.534158	4.94037	1.35058e-05	0.00258178	3.01544	0.382841	0.587851	0.20501	7	2660962	F	I		IGR	opensea	IGR-opensea		NA	NA
cg18526008	0.375567	0.399757	4.94001	1.35213e-05	0.00258178	3.01434	0.122553	0.49812	0.375567	3	177076224	R	II		IGR	opensea	IGR-opensea		TRUE	TRUE			rs6764432
cg12437024	0.331738	0.452127	4.94	1.35214e-05	0.00258178	3.01433	0.207273	0.53901	0.331738	20	61147602	R	II	C20orf166	TSS200	island	TSS200-island	chr20:61147457-61147787	NA	NA
cg13856810	0.239812	0.644093	4.93996	1.35233e-05	0.00258178	3.0142	0.467089	0.706901	0.239812	1	861886	R	II	SAMD11	Body	shore	Body-shore	chr1:858970-861632	NA	NA
cg06486622	0.137004	0.675599	4.93929	1.35526e-05	0.00258605	3.01213	0.574478	0.711481	0.137004	6	29718119	R	II	LOC285830	TSS1500	shore	TSS1500-shore	chr6:29716468-29717158	NA	NA
cg06582782	0.251146	0.634227	4.93826	1.35973e-05	0.0025926	3.00898	0.448858	0.700003	0.251146	12	5621261	R	I		IGR	opensea	IGR-opensea		NA	TRUE
cg17861653	0.24358	0.693956	4.93818	1.36009e-05	0.0025926	3.00872	0.514171	0.757751	0.24358	5	131561363	F	II	P4HA2	5'UTR	shore	5'UTR-shore	chr5:131563094-131563954	TRUE	TRUE			rs62384127
cg05653707	0.327555	0.314828	4.93795	1.36109e-05	0.00259317	3.00803	0.0730609	0.400616	0.327555	10	119304938	R	I	EMX2	Body	island	Body-island	chr10:119301321-119305368	NA	NA
cg25387636	0.249531	0.288571	4.93734	1.36375e-05	0.00259692	3.00615	0.104393	0.353924	0.249531	17	19436896	R	I	SLC47A1	TSS1500	island	TSS1500-island	chr17:19436788-19437692	TRUE	NA
cg05004818	0.337956	0.619147	4.93658	1.36711e-05	0.00260197	3.0038	0.369703	0.707659	0.337956	4	8539015	R	II		IGR	opensea	IGR-opensea		TRUE	TRUE
cg01178040	0.160511	0.536702	4.93634	1.36818e-05	0.00260239	3.00306	0.41823	0.578741	0.160511	6	32078521	F	II	TNXB	TSS1500	opensea	TSS1500-opensea		NA	NA		rs72842471
cg25182621	0.225543	0.636943	4.93615	1.36897e-05	0.00260239	3.0025	0.470471	0.696014	0.225543	3	184097440	R	II	CHRD	TSS1500	shore	TSS1500-shore	chr3:184099095-184099582	NA	NA
cg25334660	0.353169	0.427367	4.93605	1.36942e-05	0.00260239	3.00218	0.166695	0.519864	0.353169	8	42270520	R	II		IGR	shore	IGR-shore	chr8:42268436-42268759	NA	TRUE
cg19570321	0.250026	0.547164	4.93539	1.37235e-05	0.00260662	3.00014	0.362621	0.612647	0.250026	11	63258214	F	II	HRASLS5	Body	shore	Body-shore	chr11:63258378-63258804	NA	TRUE
cg19653594	0.344342	0.520942	4.93426	1.37735e-05	0.00261477	2.99666	0.266785	0.611127	0.344342	19	40972323	R	II	SPTBN4	TSS1500	island	TSS1500-island	chr19:40971476-40973393	NA	NA
cg05447102	0.215473	0.688802	4.93408	1.37813e-05	0.00261492	2.99612	0.529762	0.745235	0.215473	13	74185167	F	II		IGR	opensea	IGR-opensea		NA	NA
cg14392168	0.172876	0.575312	4.93376	1.37956e-05	0.00261567	2.99513	0.447713	0.620589	0.172876	7	99766665	R	II	GAL3ST4	TSS1500	shelf	TSS1500-shelf	chr7:99768884-99769559	NA	TRUE			rs73397507
cg04268405	0.217973	0.732919	4.93359	1.3803e-05	0.00261567	2.99462	0.572034	0.790007	0.217973	10	73723221	R	II	CHST3	TSS1500	shore	TSS1500-shore	chr10:73723711-73724770	NA	NA
cg20359413	0.113301	0.876144	4.93352	1.38063e-05	0.00261567	2.99438	0.792517	0.905818	0.113301	3	50316909	R	II	C3orf45	Body	shelf	Body-shelf	chr3:50312687-50314419	NA	NA
cg17711717	0.373234	0.39813	4.93295	1.38313e-05	0.00261658	2.99266	0.122648	0.495882	0.373234	9	34590391	F	II	CNTFR	TSS1500	island	TSS1500-island	chr9:34589113-34591978	NA	NA	high-CpG:34579589-34580799	rs3808874
cg08818207	0.276518	0.415131	4.93251	1.38512e-05	0.00261658	2.99128	0.211034	0.487552	0.276518	6	32820355	R	II	TAP1	Body	shore	Body-shore	chr6:32820849-32822370	NA	NA
cg09244100	0.216373	0.78531	4.93225	1.38627e-05	0.00261658	2.99048	0.625606	0.841979	0.216373	2	219697159	R	II	PRKAG3	TSS1500	opensea	TSS1500-opensea		TRUE	NA
cg12334013	0.320567	0.55442	4.93224	1.38632e-05	0.00261658	2.99045	0.317811	0.638378	0.320567	7	36195786	R	II	EEPD1	Body	shelf	Body-shelf	chr7:36192591-36193434	NA	NA
cg22897715	0.343224	0.511768	4.93222	1.38639e-05	0.00261658	2.9904	0.258436	0.60166	0.343224	11	57192251	R	II	SLC43A3	Body	shelf	Body-shelf	chr11:57194340-57194650	TRUE	NA
cg19205926	0.12216	0.780011	4.9322	1.38648e-05	0.00261658	2.99034	0.689845	0.812005	0.12216	4	6757569	R	I		IGR	opensea	IGR-opensea		NA	NA
cg03306082	0.276441	0.448231	4.93214	1.38673e-05	0.00261658	2.99017	0.244191	0.520632	0.276441	4	3873127	F	II		IGR	island	IGR-island	chr4:3873092-3874011	NA	NA		rs28416806	rs62289171
cg06153448	0.264274	0.787583	4.93199	1.38741e-05	0.00261658	2.9897	0.592524	0.856798	0.264274	2	9324127	F	II		IGR	opensea	IGR-opensea		NA	NA
cg09180848	0.311835	0.341542	4.93193	1.38768e-05	0.00261658	2.98951	0.111378	0.423213	0.311835	15	83953780	F	II	BNC1	TSS1500	island	TSS1500-island	chr15:83951980-83953930	TRUE	NA
cg05715828	0.31111	0.471737	4.9318	1.38826e-05	0.00261658	2.98912	0.242109	0.553219	0.31111	9	131643131	R	II	LRRC8A	TSS1500	shore	TSS1500-shore	chr9:131643911-131644749	NA	NA
cg12103897	0.150727	0.786356	4.93167	1.38885e-05	0.00261658	2.98871	0.675105	0.825832	0.150727	19	49592617	R	I	SNRNP70	Body	shelf	Body-shelf	chr19:49588358-49589080	NA	NA
cg09704401	0.248652	0.564719	4.93107	1.39153e-05	0.0026203	2.98686	0.38119	0.629842	0.248652	2	64996998	F	II		IGR	shore	IGR-shore	chr2:64994988-64995561	NA	TRUE
cg26614229	0.259116	0.479652	4.93068	1.39325e-05	0.00262221	2.98568	0.288399	0.547515	0.259116	1	231156204	R	II	MIR1182	TSS1500	opensea	TSS1500-opensea		NA	TRUE
cg20322862	0.244165	0.486797	4.93021	1.39536e-05	0.00262485	2.98423	0.306579	0.550745	0.244165	18	3412088	R	II	TGIF1	5'UTR	opensea	5'UTR-opensea		NA	NA
cg04018288	0.383616	0.51457	4.92885	1.40148e-05	0.00263503	2.98005	0.231425	0.615041	0.383616	6	1383533	F	II		IGR	island	IGR-island	chr6:1381743-1385211	NA	NA
cg17753942	0.155045	0.803039	4.92855	1.40283e-05	0.00263623	2.97913	0.688601	0.843646	0.155045	17	78957598	R	I		IGR	shelf	IGR-shelf	chr17:78954993-78955381	NA	NA
cg27658254	0.407048	0.367709	4.92787	1.4059e-05	0.00263828	2.97703	0.0672685	0.474316	0.407048	8	142140021	R	II	DENND3	5'UTR	shore	5'UTR-shore	chr8:142138208-142139342	NA	NA
cg15916554	0.281253	0.552719	4.92784	1.40602e-05	0.00263828	2.97695	0.345128	0.62638	0.281253	15	31508820	F	II		IGR	shore	IGR-shore	chr15:31507806-31508352	NA	NA
cg21973449	0.326127	0.269356	4.92784	1.40605e-05	0.00263828	2.97693	0.0286427	0.35477	0.326127	2	69533796	F	II		IGR	island	IGR-island	chr2:69533609-69534775	NA	TRUE		rs79402543
cg01586116	0.421904	0.50599	4.9274	1.40804e-05	0.00263864	2.97558	0.194585	0.616488	0.421904	2	134326017	F	II	NCKAP5	1stExon	opensea	1stExon-opensea		NA	TRUE
cg26429925	0.292629	0.428883	4.92735	1.40824e-05	0.00263864	2.97544	0.212894	0.505524	0.292629	15	83953775	F	II	BNC1	TSS1500	island	TSS1500-island	chr15:83951980-83953930	TRUE	NA
cg05001580	0.290419	0.308182	4.92708	1.40945e-05	0.00263864	2.97462	0.0938244	0.384244	0.290419	19	50193857	R	II	CPT1C	TSS1500	island	TSS1500-island	chr19:50193020-50194798	NA	NA
cg18685243	0.30335	0.367158	4.92707	1.40952e-05	0.00263864	2.97458	0.143257	0.446607	0.30335	12	58015069	F	I	SLC26A10	Body	island	Body-island	chr12:58014708-58015697	NA	TRUE
cg06967828	0.348317	0.327153	4.92701	1.40978e-05	0.00263864	2.9744	0.0700621	0.418379	0.348317	10	73723753	F	II	CHST3	TSS1500	island	TSS1500-island	chr10:73723711-73724770	NA	NA
cg16798825	0.168828	0.841075	4.92673	1.41106e-05	0.0026397	2.97353	0.716464	0.885292	0.168828	12	6374036	F	II		IGR	opensea	IGR-opensea		NA	TRUE
cg03353926	0.31413	0.381737	4.92614	1.41373e-05	0.00264288	2.97172	0.14988	0.464009	0.31413	2	45165527	F	II		IGR	island	IGR-island	chr2:45164561-45166567	NA	NA
cg15448445	0.362548	0.363987	4.92604	1.41418e-05	0.00264288	2.97141	0.0963922	0.45894	0.362548	12	108733308	F	I	CMKLR1	TSS1500	opensea	TSS1500-opensea		NA	TRUE
cg03847279	0.340924	0.342115	4.92587	1.41497e-05	0.00264303	2.97088	0.090481	0.431405	0.340924	4	1004213	R	I	FGFRL1	TSS1500	island	TSS1500-island	chr4:1003106-1005455	NA	TRUE
cg07080231	0.262621	0.603641	4.92554	1.41647e-05	0.00264449	2.96987	0.409802	0.672423	0.262621	15	101300217	R	II		IGR	opensea	IGR-opensea		TRUE	TRUE
cg12323347	0.316312	0.393372	4.92502	1.41882e-05	0.00264755	2.96828	0.159904	0.476216	0.316312	10	112256517	R	II	DUSP5	TSS1500	shore	TSS1500-shore	chr10:112257163-112258684	TRUE	NA
cg07499673	0.200737	0.61012	4.92452	1.42112e-05	0.00265052	2.96673	0.461957	0.662694	0.200737	16	85181016	R	I		IGR	opensea	IGR-opensea		NA	NA
cg21268984	0.306651	0.447017	4.92415	1.42282e-05	0.00265235	2.96559	0.220679	0.527331	0.306651	1	8720599	F	II	RERE	5'UTR	opensea	5'UTR-opensea		NA	TRUE
cg04223671	0.414169	0.387453	4.92382	1.4243e-05	0.00265284	2.9646	0.0817565	0.495926	0.414169	1	201509316	R	I		IGR	island	IGR-island	chr1:201507779-201509317	TRUE	NA
cg15393585	0.282768	0.500411	4.92339	1.42626e-05	0.00265284	2.96328	0.291701	0.574469	0.282768	17	79275309	F	II		IGR	opensea	IGR-opensea		NA	NA
cg26172195	0.178532	0.735002	4.92332	1.42659e-05	0.00265284	2.96306	0.603228	0.78176	0.178532	11	68972651	R	I		IGR	opensea	IGR-opensea		NA	NA
[truncated: 30,009 more rows]

## Sheet: SuppTable6_DMP_WT_IDH2_genes
Summary of differentially methylated probes, IDHwt vs IDH2
	logFC	AveExpr	t	P.Value	adj.P.Val	B	IDH_WT_AVG	IDH2_MUT_AVG	deltaBeta	CHR	MAPINFO	Strand	Type	gene	feature	cgi	feat.cgi	UCSC_CpG_Islands_Name	DHS	Enhancer	Phantom	Probe_SNPs	Probe_SNPs_10
cg26015163	-0.297624	0.268762	-7.90622	2.1842e-08	0.00812301	9.32828	0.445131	0.147507	-0.297624	13	37838311	R	II		IGR	opensea	IGR-opensea		NA	TRUE
cg15085024	0.244811	0.781124	7.35754	8.12362e-08	0.0121588	8.08441	0.636051	0.880862	0.244811	6	43304175	R	II	ZNF318	3'UTR	opensea	3'UTR-opensea		NA	NA
cg24550644	0.412838	0.439287	7.24603	1.06595e-07	0.0121588	7.82638	0.194643	0.607481	0.412838	17	30846204	R	I	MYO1D	Body	island	Body-island	chr17:30845903-30846702	TRUE	TRUE
cg13772742	0.290657	0.636969	7.09009	1.56262e-07	0.0121588	7.46268	0.464728	0.755384	0.290657	15	96878385	F	II	NR2F2	Body	shore	Body-shore	chr15:96873408-96877721	NA	TRUE
cg03567652	0.223638	0.702302	7.07178	1.63469e-07	0.0121588	7.41977	0.569776	0.793414	0.223638	19	11242272	R	II	LDLR	3'UTR	opensea	3'UTR-opensea		NA	NA
cg03197032	-0.339944	0.348284	-6.89914	2.50618e-07	0.0129538	7.01291	0.549732	0.209788	-0.339944	15	36708407	F	II		IGR	opensea	IGR-opensea		NA	TRUE		rs78881351
cg22727810	-0.418162	0.399431	-6.8734	2.67188e-07	0.0129538	6.95191	0.647231	0.229069	-0.418162	1	163861876	F	II		IGR	opensea	IGR-opensea		NA	TRUE
cg09892262	-0.428915	0.493848	-6.85652	2.78651e-07	0.0129538	6.91187	0.74802	0.319105	-0.428915	21	31655654	R	II	KRTAP24-1	TSS1500	opensea	TSS1500-opensea		NA	NA
cg08346627	0.352298	0.413532	6.52711	6.36872e-07	0.0263169	6.12324	0.204763	0.557061	0.352298	16	84681584	F	II	KLHL36	TSS1500	shore	TSS1500-shore	chr16:84681760-84682732	NA	NA
cg16152871	-0.289496	0.292107	-6.39496	8.90316e-07	0.0331108	5.8032	0.46366	0.174164	-0.289496	11	132830277	R	II	OPCML	Body	opensea	Body-opensea		NA	NA
cg13895650	0.252397	0.802769	6.35172	9.93854e-07	0.0336012	5.69806	0.6532	0.905597	0.252397	9	84228185	F	II	TLE1	Body	opensea	Body-opensea		NA	TRUE		rs73468084	rs77547622
cg09162993	-0.345979	0.378417	-6.2961	1.14523e-06	0.0354923	5.56253	0.583441	0.237463	-0.345979	5	127922712	F	II		IGR	opensea	IGR-opensea		NA	TRUE
cg16877004	-0.424268	0.513847	-6.12348	1.7818e-06	0.0389204	5.13976	0.765265	0.340998	-0.424268	8	77712148	R	II	ZFHX4	Body	opensea	Body-opensea		NA	TRUE
cg17222000	-0.372636	0.390133	-6.11636	1.81471e-06	0.0389204	5.12225	0.610954	0.238318	-0.372636	4	168937817	R	II		IGR	opensea	IGR-opensea		NA	TRUE
cg11821795	-0.35897	0.320153	-6.09656	1.90946e-06	0.0389204	5.07355	0.532876	0.173906	-0.35897	22	47611604	R	II		IGR	shelf	IGR-shelf	chr22:47608695-47609322	NA	NA			rs73887214
cg20200460	-0.268753	0.395337	-6.08911	1.94639e-06	0.0389204	5.05523	0.554598	0.285845	-0.268753	10	130165501	R	I		IGR	opensea	IGR-opensea		NA	NA
cg00715290	0.220061	0.36085	6.07735	2.00621e-06	0.0389204	5.02626	0.230443	0.450505	0.220061	1	2221807	F	II	SKI	Body	shore	Body-shore	chr1:2222198-2222569	TRUE	TRUE		rs878093
cg07275179	0.201084	0.783782	6.07558	2.01537e-06	0.0389204	5.0219	0.664621	0.865705	0.201084	3	63962440	F	II	ATXN7	Body	opensea	Body-opensea		TRUE	TRUE
cg09520498	-0.396586	0.605093	-6.06568	2.06738e-06	0.0389204	4.99752	0.840107	0.443521	-0.396586	7	109600591	R	II	EIF3IP1	TSS1500	opensea	TSS1500-opensea		NA	NA
cg06259833	-0.402816	0.53403	-6.0379	2.22069e-06	0.0389204	4.92906	0.772736	0.36992	-0.402816	13	85236533	R	II		IGR	opensea	IGR-opensea		NA	TRUE
[truncated: 409 more rows]
